# Supplementary material for: Transcriptome Analysis of a Rotenone Model of Parkinsonism Reveals Complex I-Tied and -Untied Toxicity Mechanisms Common to Neurodegenerative Diseases
Source: PLoS One. 2012 Sep 7;7(9):e44700. doi: 10.1371/journal.pone.0044700 (PMC3436760; doi:10.1371/journal.pone.0044700)
Supplement: Table S2 — Complete lists of differentially regulated genes (DRGs) in cells treated with 5 nM and 50 nM rotenone for 1 week and 4 weeks. Table S2A. List of 75 DRGs in cells treated with 5 nM rotenone for 1 week; Table S2B: List of 112 DRGs in cells treated with 50 nM rotenone for 1 week; Table S2C: List of 457 DRGs in cells treated with 5 nM rotenone for 4 weeks; Table S2D: List of 619 DRGs in cells treated with 50 nM rotenone for 4 weeks. A gene probe was considered differentially regulated if it reported fold change (FC) >2.0, after pairwise comparison using the model-based expression indexes (MBEI) method implemented in dCHIP [100]. Lists of genes with altered expression across samples were generated by filtering the data using the following criteria in dCHIP: 0.5< sd/mean >1000 (or coefficient of variation, CV) and used for comparison analysis of genes that satisfy the following criteria: FC >2.0 (compared to the corresponding vehicle-treated control), and 90% lower bound of FC, p<0.05 (unpaired t-test) using dCHIP, which produced a preliminary lists of differentially expressed genes comprising 92, 135, 633 and 832 genes in groups 1w5 nM, 1w50 nM, 4w5 nM and 4w50 nM respectively. Redundant probe sets were then removed, retaining the one with the lowest p-value and CV; which reduced the lists of differentially-expressed genes in these groups to 88, 127, 581 and 762 respectively. These gene lists were then corrected for multiple testing using the SAM (Significance Analysis of Microarray) algorithm [117], implemented in the Multi-experiment Viewer (MeV) software accessible in the TM4 suite [118], with a delta value set at >1.2, for a false discovery rate (FDR) or median number of falsely significant genes of 0 (%) 90th percentile. After these corrections, the gene lists were reduced to 75, 112, 457 and 619 in the 1w5 nM, 1w50 nM, 4w5 nM and 4w50 nM groups respectively. Upregulated genes are shaded in pink, whereas downregulated genes are shaded in blue. The probes from these [file pone.0044700.s005.xlsx]

## Sheet: Table S2ABCD-DEGs
Table S2A. Complete list of differentially regulated genes in cells treated with 5 nM rotenone for 1 week: 75 genes
probe set	gene	Entrez ID	baseline mean	baselineSEM	experiment mean	experiment SEM	fold change	P value	filtered
213479_at	NPTX2: neuronal pentraxin II	4885	21.14	12.33	266.69	13.04	12.62	0.000168	*
206023_at	NMU: neuromedin U	10874	28.3	5.18	192.12	13.58	6.79	0.00295	*
220136_s_at	CRYBA2: crystallin, beta A2	1412	14.01	4.97	83.64	5.7	5.97	0.000844	*
209560_s_at	DLK1: delta-like 1 homolog (Drosophila)	8788	74.62	20.46	431.91	12.61	5.79	0.00037	*
213524_s_at	G0S2: G0/G1switch 2	50486	45.63	12.22	260.67	11.39	5.71	0.000216	*
219837_s_at	CYTL1: cytokine-like 1	54360	72.13	20.99	409.82	39.3	5.68	0.004472	*
201105_at	LGALS1: lectin, galactoside-binding, soluble, 1	3956	116.98	25.79	656.35	37.23	5.61	0.000539	*
201645_at	TNC: tenascin C	3371	43.04	17.85	235.46	26.27	5.47	0.005596	*
203382_s_at	APOE: apolipoprotein E	348	80.57	19.14	392.5	15.87	4.87	0.000282	*
202409_at	IGF2 /// INS-IGF2: insulin-like growth factor 2 (somatomedin A) /// INS-IGF2 readthrough transcript	3481 /// 723961	50.48	13.74	228.29	30.12	4.52	0.015069	*
207768_at	EGR4: early growth response 4	1961	19.07	3.92	83.36	7.86	4.37	0.005666	*
204719_at	ABCA8: ATP-binding cassette, sub-family A (ABC1), member 8	10351	21.78	4.06	87.53	9.33	4.02	0.00995	*
201438_at	COL6A3: collagen, type VI, alpha 3	1293	72.99	18.19	282.28	24.24	3.87	0.003025	*
204415_at	IFI6: interferon, alpha-inducible protein 6	2537	36.01	5.39	137.88	10.25	3.83	0.002985	*
209420_s_at	SMPD1: sphingomyelin phosphodiesterase 1, acid lysosomal	6609	340.05	103.69	1293.27	51.55	3.8	0.004085	*
218309_at	CAMK2N1: calcium/calmodulin-dependent protein kinase II inhibitor 1	55450	48.78	7.58	183.39	17.65	3.76	0.008219	*
209008_x_at	KRT8: keratin 8	3856	54.13	10.41	198.83	7.05	3.67	0.000646	*
215123_at	NPIPL3: nuclear pore complex interacting protein-like 3	23117	122.29	37.79	446.36	12.43	3.65	0.008069	*
212464_s_at	FN1: fibronectin 1	2335	355.28	192.02	1287.92	58.77	3.63	0.030998	*
206632_s_at	APOBEC3B: apolipoprotein B mRNA editing enzyme, catalytic polypeptide-like 3B	9582	21.6	4.83	75.95	8.48	3.52	0.009841	*
219277_s_at	OGDHL: oxoglutarate dehydrogenase-like	55753	108.55	22.54	352.51	16.38	3.25	0.001403	*
211799_x_at	HLA-C: major histocompatibility complex, class I, C	3107	115.59	38.24	374.96	35.19	3.24	0.007674	*
204897_at	PTGER4: prostaglandin E receptor 4 (subtype EP4)	5734	16.77	4.41	54.35	5.89	3.24	0.008486	*
213139_at	SNAI2: snail homolog 2 (Drosophila)	6591	67.78	23.82	212.16	28.31	3.13	0.018495	*
214925_s_at	SPTAN1: spectrin, alpha, non-erythrocytic 1 (alpha-fodrin)	6709	13.97	5.34	43.65	3.59	3.12	0.013556	*
204136_at	COL7A1: collagen, type VII, alpha 1	1294	62.82	14.06	186.91	15.92	2.98	0.004487	*
202855_s_at	SLC16A3: solute carrier family 16, member 3 (monocarboxylic acid transporter 4)	9123	46.92	24.76	140.06	18.63	2.98	0.04366	*
220784_s_at	UTS2: urotensin 2	10911	90.74	12.92	266.41	17.05	2.94	0.001612	*
220338_at	RALGPS2: Ral GEF with PH domain and SH3 binding motif 2	55103	5.8	1.38	16.85	2.42	2.9	0.025776	*
219543_at	PBLD: phenazine biosynthesis-like protein domain containing	64081	6.57	3.1	19.02	2.79	2.9	0.041021	*
217028_at	CXCR4: chemokine (C-X-C motif) receptor 4	7852	38.02	11.84	109.88	15.02	2.89	0.021822	*
205932_s_at	MSX1: msh homeobox 1	4487	301.17	29.75	863.78	86.02	2.87	0.014679	*
218115_at	ASF1B: ASF1 anti-silencing function 1 homolog B (S. cerevisiae)	55723	246.28	43.57	706.49	46.81	2.87	0.002014	*
221666_s_at	PYCARD: PYD and CARD domain containing	29108	16.3	4.64	46.39	5.28	2.85	0.013326	*
218623_at	HMP19: HMP19 protein	51617	29.31	8.28	79.09	10.09	2.7	0.020192	*
215599_at	GUSBP3: glucuronidase, beta pseudogene 3	653188	64.76	12.56	171.39	16.53	2.65	0.008192	*
211911_x_at	HLA-B: major histocompatibility complex, class I, B	3106	642.84	152.02	1676.44	57.15	2.61	0.012513	*
202465_at	PCOLCE: procollagen C-endopeptidase enhancer	5118	197.01	29.39	506.65	25.99	2.57	0.001481	*
211709_s_at	CLEC11A: C-type lectin domain family 11, member A	6320	81.22	24.95	207.12	15.59	2.55	0.01865	*
219278_at	MAP3K6: mitogen-activated protein kinase kinase kinase 6	9064	37.62	12.13	95.96	8.31	2.55	0.020979	*
212077_at	CALD1: caldesmon 1	800	123.34	40.13	311.3	39.82	2.52	0.029251	*
201666_at	TIMP1: TIMP metallopeptidase inhibitor 1	7076	1259.94	103.33	3151.47	97.35	2.5	0.000187	*
201163_s_at	IGFBP7: insulin-like growth factor binding protein 7	3490	33.51	10.81	82.21	6.12	2.45	0.026796	*
205547_s_at	TAGLN: transgelin	6876	36.61	6.33	89.25	7.72	2.44	0.006877	*
201508_at	IGFBP4: insulin-like growth factor binding protein 4	3487	418.22	111.72	1011.17	25.46	2.42	0.02864	*
205249_at	EGR2: early growth response 2	1959	163.88	31.02	394.3	39.7	2.41	0.011689	*
216109_at	MED13L: Mediator complex subunit 13-like	23389	33.43	8.6	80.24	5.95	2.4	0.014333	*
209204_at	LMO4: LIM domain only 4	8543	34.71	6.45	81.22	9.48	2.34	0.019812	*
213622_at	COL9A2: collagen, type IX, alpha 2	1298	168.04	34.4	380.93	21.18	2.27	0.010223	*
208651_x_at	CD24: CD24 molecule	100133941	106.81	18.53	241.01	21.28	2.26	0.009348	*
221731_x_at	VCAN: versican	1462	41.92	9.05	94.1	10.44	2.24	0.020209	*
209791_at	PADI2: peptidyl arginine deiminase, type II	11240	98.91	12.01	216.06	7.87	2.18	0.002255	*
205483_s_at	ISG15: ISG15 ubiquitin-like modifier	9636	135.05	16.31	291.99	13.71	2.16	0.002028	*
221236_s_at	STMN4: stathmin-like 4	81551	216.31	62.35	456	34.82	2.11	0.041035	*
201261_x_at	BGN: biglycan	633	162.92	26.92	341.52	37.68	2.1	0.021915	*
205290_s_at	BMP2: bone morphogenetic protein 2	650	192.98	45.05	403.71	12.53	2.09	0.034933	*
213523_at	CCNE1: cyclin E1	898	192.71	31.07	396.34	18.57	2.06	0.008797	*
206655_s_at	GP1BB /// SEPT5: glycoprotein Ib (platelet), beta polypeptide /// septin 5	2812 /// 5413	212.4	36.92	424.36	23.31	2	0.012636	*
201008_s_at	TXNIP: thioredoxin interacting protein	10628	33.12	6.77	65.36	4.82	1.97	0.021592	*
214452_at	BCAT1: branched chain amino-acid transaminase 1, cytosolic	586	469.45	40.4	239.49	15.72	-1.96	0.018741	*
212262_at	QKI: quaking homolog, KH domain RNA binding (mouse)	9444	461.67	25.58	234.98	23.27	-1.96	0.00289	*
202926_at	NBAS: neuroblastoma amplified sequence	51594	344.78	29.28	173.72	25.69	-1.98	0.012213	*
218766_s_at	WARS2: tryptophanyl tRNA synthetase 2, mitochondrial	10352	217.26	22.24	107.4	8.03	-2.02	0.027503	*
201211_s_at	DDX3X: DEAD (Asp-Glu-Ala-Asp) box polypeptide 3, X-linked	1654	823.07	75.6	404.22	52.99	-2.04	0.013541	*
220892_s_at	PSAT1: phosphoserine aminotransferase 1	29968	1940.55	157.34	947.81	61.49	-2.05	0.014539	*
206204_at	GRB14: growth factor receptor-bound protein 14	2888	73.12	7.56	32.91	3.45	-2.22	0.01969	*
213568_at	OSR2: odd-skipped related 2 (Drosophila)	116039	82.49	7.53	37.04	5.72	-2.23	0.010204	*
203946_s_at	ARG2: arginase, type II	384	372.35	38.41	153.29	19.99	-2.43	0.014798	*
214577_at	MAP1B: microtubule-associated protein 1B	4131	66.16	7.47	26.12	5.25	-2.53	0.015039	*
210379_s_at	TLK1: tousled-like kinase 1	9874	37.94	5.19	14.38	4.42	-2.64	0.026981	*
205047_s_at	ASNS: asparagine synthetase (glutamine-hydrolyzing)	440	1560.17	143.7	576.14	39.21	-2.71	0.015398	*
220161_s_at	EPB41L4B: erythrocyte membrane protein band 4.1 like 4B	54566	177.64	22.14	65.44	24.42	-2.71	0.027595	*
205352_at	SERPINI1: serpin peptidase inhibitor, clade I (neuroserpin), member 1	5274	96.96	15.44	33.86	8.11	-2.86	0.035759	*
206738_at	APOC4: apolipoprotein C-IV	346	99.35	15.9	33.21	11.56	-2.99	0.032364	*
206376_at	SLC6A15: solute carrier family 6 (neutral amino acid transporter), member 15	55117	265.65	20.48	79.82	13.09	-3.33	0.002952	*
Table S2B. Complete list of differentially regulated genes in cells treated with 50 nM rotenone for 1 week: 112 genes
probe set	gene	Entrez ID	baseline mean	baselineSEM	experiment mean	experiment SEM	fold change	P value	filtered
213479_at	NPTX2: neuronal pentraxin II	4885	21.14	12.33	174.2	17.65	8.24	0.003125	*
209560_s_at	DLK1: delta-like 1 homolog (Drosophila)	8788	74.62	20.46	581.81	28.25	7.8	0.000232	*
206023_at	NMU: neuromedin U	10874	28.3	5.18	207.78	31.02	7.34	0.025907	*
202409_at	IGF2 /// INS-IGF2: insulin-like growth factor 2 (somatomedin A) /// INS-IGF2 readthrough transcript	3481 /// 723961	50.48	13.74	297.78	29.97	5.9	0.006163	*
219837_s_at	CYTL1: cytokine-like 1	54360	72.13	20.99	424.9	26.66	5.89	0.000635	*
201105_at	LGALS1: lectin, galactoside-binding, soluble, 1	3956	116.98	25.79	675.06	34.08	5.77	0.000302	*
203382_s_at	APOE: apolipoprotein E	348	80.57	19.14	441.77	59.43	5.48	0.018274	*
201645_at	TNC: tenascin C	3371	43.04	17.85	235.08	45.24	5.46	0.037268	*
220136_s_at	CRYBA2: crystallin, beta A2	1412	14.01	4.97	69.92	13.2	4.99	0.038265	*
213524_s_at	G0S2: G0/G1switch 2	50486	45.63	12.22	226.12	8.23	4.96	0.000532	*
207768_at	EGR4: early growth response 4	1961	19.07	3.92	85.66	13.45	4.49	0.030352	*
219543_at	PBLD: phenazine biosynthesis-like protein domain containing	64081	6.57	3.1	28.51	4.91	4.34	0.026477	*
219277_s_at	OGDHL: oxoglutarate dehydrogenase-like	55753	108.55	22.54	447.92	28.54	4.13	0.000939	*
204136_at	COL7A1: collagen, type VII, alpha 1	1294	62.82	14.06	252.48	15.36	4.02	0.000836	*
209420_s_at	SMPD1: sphingomyelin phosphodiesterase 1, acid lysosomal	6609	340.05	103.69	1327.46	106.43	3.9	0.002669	*
206632_s_at	APOBEC3B: apolipoprotein B mRNA editing enzyme, catalytic polypeptide-like 3B	9582	21.6	4.83	82.93	5.7	3.84	0.001345	*
219278_at	MAP3K6: mitogen-activated protein kinase kinase kinase 6	9064	37.62	12.13	141.44	20.35	3.76	0.018471	*
205547_s_at	TAGLN: transgelin	6876	36.61	6.33	135.75	18.61	3.71	0.023911	*
201438_at	COL6A3: collagen, type VI, alpha 3	1293	72.99	18.19	269.84	35.28	3.7	0.015833	*
204415_at	IFI6: interferon, alpha-inducible protein 6	2537	36.01	5.39	130.02	9.99	3.61	0.003364	*
220784_s_at	UTS2: urotensin 2	10911	90.74	12.92	314.25	36.98	3.46	0.017534	*
216442_x_at	FN1: fibronectin 1	2335	448.24	235.81	1492.07	48.22	3.33	0.042598	*
202856_s_at	SLC16A3: solute carrier family 16, member 3 (monocarboxylic acid transporter 4)	9123	79.66	28.47	263.66	36.26	3.31	0.01809	*
205887_x_at	MSH3: mutS homolog 3 (E. coli)	4437	5.26	2.83	17.11	2.83	3.25	0.041513	*
203570_at	LOXL1: lysyl oxidase-like 1	4016	112.3	38.91	363.74	59.51	3.24	0.030777	*
215123_at	NPIPL3: nuclear pore complex interacting protein-like 3	23117	122.29	37.79	392.05	67.28	3.21	0.036719	*
209008_x_at	KRT8: keratin 8	3856	54.13	10.41	172.67	14.95	3.19	0.004233	*
208949_s_at	LGALS3: lectin, galactoside-binding, soluble, 3	3958	20.74	5.03	65.52	6.89	3.16	0.008022	*
218309_at	CAMK2N1: calcium/calmodulin-dependent protein kinase II inhibitor 1	55450	48.78	7.58	152.63	16.32	3.13	0.012175	*
204719_at	ABCA8: ATP-binding cassette, sub-family A (ABC1), member 8	10351	21.78	4.06	68	10.52	3.12	0.03484	*
205932_s_at	MSX1: msh homeobox 1	4487	301.17	29.75	933.32	81.25	3.1	0.009226	*
221666_s_at	PYCARD: PYD and CARD domain containing	29108	16.3	4.64	50.21	4.14	3.08	0.005712	*
216518_at	Hs.302050.0		43.9	10.15	131.13	10.73	2.99	0.004152	*
208812_x_at	HLA-C: major histocompatibility complex, class I, C	3107	518.63	55.81	1542	77.34	2.97	0.000696	*
208651_x_at	CD24: CD24 molecule	100133941	106.81	18.53	315.39	16.32	2.95	0.001152	*
212077_at	CALD1: caldesmon 1	800	123.34	40.13	357.05	40.55	2.89	0.014898	*
217028_at	CXCR4: chemokine (C-X-C motif) receptor 4	7852	38.02	11.84	108.64	10.71	2.86	0.011741	*
218115_at	ASF1B: ASF1 anti-silencing function 1 homolog B (S. cerevisiae)	55723	246.28	43.57	705.46	24.97	2.86	0.002166	*
213089_at	LOC100272216: hypothetical LOC100272216	100272216	252.08	48.34	712.07	67.86	2.82	0.007036	*
201508_at	IGFBP4: insulin-like growth factor binding protein 4	3487	418.22	111.72	1169.99	31.82	2.8	0.015627	*
220954_s_at	PILRB: paired immunoglobin-like type 2 receptor beta	29990	98.36	20.26	274.47	17.99	2.79	0.003034	*
204540_at	EEF1A2: eukaryotic translation elongation factor 1 alpha 2	1917	26.67	3.05	71.27	7.01	2.67	0.012934	*
215448_at	Hs.106300.0		19.83	6.45	52.55	4.87	2.65	0.017924	*
202465_at	PCOLCE: procollagen C-endopeptidase enhancer	5118	197.01	29.39	517.93	29.09	2.63	0.001486	*
211709_s_at	CLEC11A: C-type lectin domain family 11, member A	6320	81.22	24.95	212.72	25.03	2.62	0.020468	*
205575_at	C1QL1: complement component 1, q subcomponent-like 1	10882	60.28	13.75	157.34	22.09	2.61	0.027789	*
207561_s_at	ACCN3: amiloride-sensitive cation channel 3	9311	51.87	10.01	133.27	12.73	2.57	0.008471	*
213622_at	COL9A2: collagen, type IX, alpha 2	1298	168.04	34.4	427.59	45.79	2.54	0.012539	*
214433_s_at	SELENBP1: selenium binding protein 1	8991	118.42	40.28	299.5	23.86	2.53	0.026463	*
205483_s_at	ISG15: ISG15 ubiquitin-like modifier	9636	135.05	16.31	341.84	30.51	2.53	0.008884	*
221236_s_at	STMN4: stathmin-like 4	81551	216.31	62.35	547.73	69.98	2.53	0.024626	*
221731_x_at	VCAN: versican	1462	41.92	9.05	104.75	7.43	2.5	0.006469	*
211911_x_at	HLA-B: major histocompatibility complex, class I, B	3106	642.84	152.02	1593.72	70.59	2.48	0.012751	*
201261_x_at	BGN: biglycan	633	162.92	26.92	395.53	20.53	2.43	0.003001	*
213631_x_at	DHODH: dihydroorotate dehydrogenase	1723	57	7.72	138.75	17.2	2.43	0.026515	*
202017_at	EPHX1: epoxide hydrolase 1, microsomal (xenobiotic)	2052	145.37	18.1	349.94	25.58	2.41	0.004071	*
201666_at	TIMP1: TIMP metallopeptidase inhibitor 1	7076	1259.94	103.33	2917.12	91.37	2.32	0.000299	*
209698_at	CCHCR1: coiled-coil alpha-helical rod protein 1	54535	100.5	12.59	223.89	29.82	2.23	0.038308	*
217763_s_at	RAB31: RAB31, member RAS oncogene family	11031	61.5	11.65	135.59	12.25	2.2	0.011906	*
204480_s_at	C9orf16: chromosome 9 open reading frame 16	79095	409.41	35.38	901.66	42.06	2.2	0.000981	*
206655_s_at	GP1BB /// SEPT5: glycoprotein Ib (platelet), beta polypeptide /// septin 5	2812 /// 5413	212.4	36.92	465.41	32.58	2.19	0.007089	*
203186_s_at	S100A4: S100 calcium binding protein A4	6275	121.73	16.62	264.52	20.27	2.17	0.006144	*
209264_s_at	TSPAN4: tetraspanin 4	7106	448.98	69.01	931.77	79.68	2.08	0.010676	*
200678_x_at	GRN: granulin	2896	543.55	61.1	1079.88	37.56	1.99	0.003453	*
205408_at	MLLT10: myeloid/lymphoid or mixed-lineage leukemia (trithorax homolog, Drosophila); translocated to, 10	8028	165.39	16.63	83.67	10.25	-1.98	0.020263	*
212160_at	XPOT: exportin, tRNA (nuclear export receptor for tRNAs)	11260	1891.09	211.93	944.41	95.17	-2	0.030895	*
216511_s_at	TCF7L2: transcription factor 7-like 2 (T-cell specific, HMG-box)	6934	191.06	18.06	93.92	8.48	-2.03	0.018756	*
203491_s_at	CEP57: centrosomal protein 57kDa	9702	135.82	9.81	66.13	12.83	-2.05	0.014429	*
203377_s_at	CDC40: cell division cycle 40 homolog (S. cerevisiae)	51362	218.56	11.7	106.32	8.71	-2.06	0.002103	*
209112_at	CDKN1B: cyclin-dependent kinase inhibitor 1B (p27, Kip1)	1027	259.64	27.13	122.14	16.08	-2.13	0.018877	*
210449_x_at	MAPK14: mitogen-activated protein kinase 14	1432	235.34	17.54	109.46	13.77	-2.15	0.005705	*
201571_s_at	DCTD: dCMP deaminase	1635	446.81	33.87	201.67	43.96	-2.22	0.013274	*
212853_at	DCUN1D4: DCN1, defective in cullin neddylation 1, domain containing 4 (S. cerevisiae)	23142	115.82	14.2	52.15	11.84	-2.22	0.027563	*
214683_s_at	CLK1 /// PPIL3: CDC-like kinase 1 /// peptidylprolyl isomerase (cyclophilin)-like 3	1195 /// 53938	211.07	23.04	95.16	22.04	-2.22	0.022125	*
214716_at	BMP2K: BMP2 inducible kinase	55589	41.37	2.8	18.57	3.54	-2.23	0.008307	*
220172_at	DCAF17: DDB1 and CUL4 associated factor 17	80067	80.01	7.56	35.18	4.62	-2.27	0.011692	*
221770_at	RPE: ribulose-5-phosphate-3-epimerase	6120	498.47	33.24	216.28	31.01	-2.3	0.00348	*
201943_s_at	CPD: carboxypeptidase D	1362	178.05	22.37	76.36	17.02	-2.33	0.025179	*
207781_s_at	ZNF711: zinc finger protein 711	7552	233.72	18.34	100.41	9.28	-2.33	0.007747	*
212262_at	QKI: quaking homolog, KH domain RNA binding (mouse)	9444	461.67	25.58	198.4	25.05	-2.33	0.001825	*
212243_at	GCOM1 /// GRINL1A: GRINL1A complex locus /// glutamate receptor, ionotropic, N-methyl D-aspartate-like 1A	145781 /// 81488	517.91	59.25	218.43	23.36	-2.37	0.024735	*
217678_at	SLC7A11: solute carrier family 7, (cationic amino acid transporter, y+ system) member 11	23657	624.09	92.61	261.48	28.53	-2.39	0.049149	*
208456_s_at	RRAS2: related RAS viral (r-ras) oncogene homolog 2	22800	221.24	10.39	92.18	14.08	-2.4	0.002478	*
210513_s_at	VEGFA: vascular endothelial growth factor A	7422	350.07	54.59	144.55	23.49	-2.42	0.047405	*
201733_at	CLCN3: chloride channel 3	1182	185.23	17.19	76.41	7.06	-2.42	0.013831	*
205401_at	AGPS: alkylglycerone phosphate synthase	8540	440.75	33.01	180.82	28.07	-2.44	0.004216	*
37079_at	NUS1P3: nuclear undecaprenyl pyrophosphate synthase 1 homolog (S. cerevisiae) pseudogene 3	11049	367.74	23.88	150.84	9.54	-2.44	0.005708	*
207563_s_at	OGT: O-linked N-acetylglucosamine (GlcNAc) transferase (UDP-N-acetylglucosamine:polypeptide-N-acetylglucosaminyl transferase)	8473	448.77	71.43	183.28	33.82	-2.45	0.04712	*
211090_s_at	PRPF4B: PRP4 pre-mRNA processing factor 4 homolog B (yeast)	8899	514.28	53.17	209.07	33.75	-2.46	0.012598	*
203946_s_at	ARG2: arginase, type II	384	372.35	38.41	150.97	22.8	-2.47	0.012986	*
206852_at	EPHA7: EPH receptor A7	2045	78.21	10.21	31.47	7.06	-2.49	0.024335	*
204186_s_at	PPID: peptidylprolyl isomerase D	5481	334.87	35.58	131.37	14.5	-2.55	0.017908	*
211363_s_at	MTAP: methylthioadenosine phosphorylase	4507	58.42	8.39	22.65	7.87	-2.58	0.036161	*
205352_at	SERPINI1: serpin peptidase inhibitor, clade I (neuroserpin), member 1	5274	96.96	15.44	35.61	13.15	-2.72	0.04021	*
210833_at	PTGER3: prostaglandin E receptor 3 (subtype EP3)	5733	364.94	31.4	134.28	13.67	-2.72	0.008932	*
202147_s_at	IFRD1: interferon-related developmental regulator 1	3475	214.1	28.65	77.19	17.21	-2.77	0.022185	*
202319_at	SENP6: SUMO1/sentrin specific peptidase 6	26054	117.48	19.81	42.01	11.04	-2.8	0.041998	*
221220_s_at	SCYL2: SCY1-like 2 (S. cerevisiae)	55681	181.19	21.8	62.6	10.56	-2.89	0.017788	*
219399_at	LIN7C: lin-7 homolog C (C. elegans)	55327	213.84	32.61	71.01	8.93	-3.01	0.040341	*
219003_s_at	MANEA: mannosidase, endo-alpha	79694	172.11	16.88	55.8	13.04	-3.08	0.00656	*
215207_x_at	NUS1 /// NUS1P3: nuclear undecaprenyl pyrophosphate synthase 1 homolog (S. cerevisiae) /// nuclear undecaprenyl pyrophosphate synthase 1 homolog (S. cerevisiae) pseudogene 3	11049 /// 116150	258.69	33.28	82.8	25	-3.12	0.015697	*
206667_s_at	SCAMP1: secretory carrier membrane protein 1	9522	166.64	22.88	52.22	6.85	-3.19	0.029382	*
220892_s_at	PSAT1: phosphoserine aminotransferase 1	29968	1940.55	157.34	601.03	43.86	-3.23	0.009353	*
201559_s_at	CLIC4: chloride intracellular channel 4	25932	942.88	136.27	290.84	39.52	-3.24	0.032753	*
200841_s_at	EPRS: glutamyl-prolyl-tRNA synthetase	2058	454.64	33.53	137.95	20.95	-3.3	0.002673	*
211540_s_at	RB1: retinoblastoma 1	5925	135.12	21.86	40	8.39	-3.38	0.035692	*
210994_x_at	TRIM23: tripartite motif-containing 23	373	74.01	13.96	21.65	5.91	-3.42	0.04807	*
205047_s_at	ASNS: asparagine synthetase (glutamine-hydrolyzing)	440	1560.17	143.7	456.22	63.96	-3.42	0.007738	*
214452_at	BCAT1: branched chain amino-acid transaminase 1, cytosolic	586	469.45	40.4	135.01	23.57	-3.48	0.004433	*
214631_at	ZBTB33: zinc finger and BTB domain containing 33	10009	23.09	3.54	6.39	1.33	-3.61	0.029784	*
201211_s_at	DDX3X: DEAD (Asp-Glu-Ala-Asp) box polypeptide 3, X-linked	1654	823.07	75.6	185.58	47.78	-4.44	0.003792	*
206376_at	SLC6A15: solute carrier family 6 (neutral amino acid transporter), member 15	55117	265.65	20.48	52.27	15.76	-5.08	0.001536	*
Table S2C. Complete list of differentially regulated genes in cells treated with 5 nM rotenone for 4 week: 457 genes
probe set	gene	Entrez ID	baseline mean	baselineSEM	experiment mean	experiment SEM	fold change	P value	filtered
205669_at	NCAM2: neural cell adhesion molecule 2	4685	29.59	5.16	148.46	19.01	5.02	0.018857	*
205352_at	SERPINI1: serpin peptidase inhibitor, clade I (neuroserpin), member 1	5274	36.42	9.79	170.71	12.84	4.69	0.001523	*
204720_s_at	DNAJC6: DnaJ (Hsp40) homolog, subfamily C, member 6	9829	85.75	7.62	344.07	11.55	4.01	0.000134	*
202375_at	SEC24D: SEC24 family, member D (S. cerevisiae)	9871	37.26	7.09	147.58	5.27	3.96	0.000373	*
203910_at	ARHGAP29: Rho GTPase activating protein 29	9411	33.45	6.15	129.52	16.24	3.87	0.017439	*
220346_at	MTHFD2L: methylenetetrahydrofolate dehydrogenase (NADP+ dependent) 2-like	441024	41.58	6.76	160.04	7.09	3.85	0.000272	*
203962_s_at	NEBL: nebulette	10529	25.75	4.01	98.27	6.97	3.82	0.00223	*
212554_at	CAP2: CAP, adenylate cyclase-associated protein, 2 (yeast)	10486	86.53	7.09	323.85	19.38	3.74	0.00302	*
204112_s_at	HNMT: histamine N-methyltransferase	3176	38.69	5.84	142.56	15.53	3.68	0.013017	*
207606_s_at	ARHGAP12: Rho GTPase activating protein 12	94134	49.6	7.15	177.82	5.79	3.58	0.0002	*
201744_s_at	LUM: lumican	4060	102.78	9.4	365.7	38	3.56	0.015824	*
212588_at	PTPRC: protein tyrosine phosphatase, receptor type, C	5788	417.45	32.35	1474.47	93.95	3.53	0.004018	*
213372_at	PAQR3: progestin and adipoQ receptor family member III	152559	114.15	11.08	395.19	9.81	3.46	5e-05	*
206931_at	ZNF141: zinc finger protein 141	7700	34.66	5.41	119.98	10.91	3.46	0.006458	*
44790_s_at	C13orf18: chromosome 13 open reading frame 18	80183	204.89	10.3	685.17	25.04	3.34	0.000778	*
214620_x_at	PAM: peptidylglycine alpha-amidating monooxygenase	5066	80.57	7.56	269.01	18.74	3.34	0.004342	*
209741_x_at	SCAPER: S-phase cyclin A-associated protein in the ER	49855	92.26	8.9	304.89	35.71	3.3	0.021782	*
213424_at	KIAA0895: KIAA0895	23366	32.98	4.23	108.14	7.49	3.28	0.002584	*
200799_at	HSPA1A: heat shock 70kDa protein 1A	3303	294.27	26.13	957.1	132.1	3.25	0.033347	*
209112_at	CDKN1B: cyclin-dependent kinase inhibitor 1B (p27, Kip1)	1027	158.57	12.26	508.84	52.36	3.21	0.017417	*
202992_at	C7: complement component 7	730	116.3	5.92	369.28	19.61	3.18	0.003369	*
219270_at	CHAC1: ChaC, cation transport regulator homolog 1 (E. coli)	79094	111.9	9.49	353.69	44.7	3.16	0.028109	*
213239_at	PIBF1: progesterone immunomodulatory binding factor 1	10464	83.55	7.71	263.14	24.6	3.15	0.012207	*
219157_at	KLHL2: kelch-like 2, Mayven (Drosophila)	11275	93	9.23	291.97	32.86	3.14	0.019889	*
215064_at	SC5DL: sterol-C5-desaturase (ERG3 delta-5-desaturase homolog, S. cerevisiae)-like	6309	28.36	3.68	88.64	6.56	3.13	0.003403	*
204058_at	ME1: malic enzyme 1, NADP(+)-dependent, cytosolic	4199	92.93	4.79	291.31	37.28	3.13	0.031784	*
212774_at	ZNF238: zinc finger protein 238	10472	63.52	4.56	196.87	9.35	3.1	0.001213	*
212990_at	SYNJ1: synaptojanin 1	8867	57.77	12.98	178.94	19.4	3.1	0.009423	*
205732_s_at	NCOA2: nuclear receptor coactivator 2	10499	69.14	4.98	214.6	29.69	3.1	0.036102	*
209120_at	NR2F2: nuclear receptor subfamily 2, group F, member 2	7026	222.12	17.66	685.42	53.62	3.09	0.00792	*
204286_s_at	PMAIP1: phorbol-12-myristate-13-acetate-induced protein 1	5366	154.69	13.56	472.75	44.56	3.06	0.013137	*
220606_s_at	C17orf48: chromosome 17 open reading frame 48	56985	62.03	4.73	188.76	11.49	3.04	0.003324	*
203868_s_at	VCAM1: vascular cell adhesion molecule 1	7412	95.39	7.86	283.29	12.5	2.97	0.000578	*
219003_s_at	MANEA: mannosidase, endo-alpha	79694	106.77	7.15	316.47	24.81	2.96	0.009293	*
205667_at	WRN: Werner syndrome, RecQ helicase-like	7486	159.98	10.09	471.25	50.68	2.95	0.022017	*
205372_at	PLAG1: pleiomorphic adenoma gene 1	5324	169.53	14.03	497.78	44.85	2.94	0.01216	*
219250_s_at	FLRT3: fibronectin leucine rich transmembrane protein 3	23767	86.67	10.52	254.62	28.81	2.94	0.018534	*
219312_s_at	ZBTB10: zinc finger and BTB domain containing 10	65986	30.74	3.52	89.21	6.73	2.9	0.004463	*
207165_at	HMMR: hyaluronan-mediated motility receptor (RHAMM)	3161	327.71	12.27	942.31	24.1	2.88	0.000199	*
214913_at	ADAMTS3: ADAM metallopeptidase with thrombospondin type 1 motif, 3	9508	46.85	3.63	135.03	7.5	2.88	0.002133	*
213415_at	CLIC2: chloride intracellular channel 2	1193	83.07	7.83	239.38	15.17	2.88	0.002772	*
202557_at	STCH: stress 70 protein chaperone, microsome-associated, 60kDa; HSPA13: heat shock protein 70kDa family, member 13	6782	167.78	10.25	482.14	37.17	2.87	0.009564	*
217744_s_at	PERP: PERP, TP53 apoptosis effector	64065	80.94	9.78	231.27	12.21	2.86	0.000819	*
219487_at	BBS10: Bardet-Biedl syndrome 10	79738	62.38	12.26	176.43	4.97	2.83	0.005275	*
204749_at	NAP1L3: nucleosome assembly protein 1-like 3	4675	35.81	3.95	101.3	8.22	2.83	0.006387	*
206651_s_at	CPB2: carboxypeptidase B2 (plasma)	1361	79.74	7.14	224.93	29.43	2.82	0.032704	*
219023_at	AP1AR: adaptor-related protein complex 1 associated regulatory protein	55435	125.47	13.01	352.9	22.69	2.81	0.002527	*
205876_at	LIFR: leukemia inhibitory factor receptor alpha	3977	86.02	6.49	239.65	30.55	2.79	0.032628	*
213262_at	SACS: spastic ataxia of Charlevoix-Saguenay (sacsin)	26278	325.69	13.86	902.92	37.83	2.77	0.00174	*
203187_at	DOCK1: dedicator of cytokinesis 1	1793	79.17	9.61	219.29	18.32	2.77	0.006416	*
203510_at	MET: met proto-oncogene (hepatocyte growth factor receptor)	4233	92.56	7.21	256.09	18.68	2.77	0.006523	*
213786_at	TAX1BP1: Tax1 (human T-cell leukemia virus type I) binding protein 1	8887	19.89	2.5	55.09	6.77	2.77	0.024115	*
209409_at	GRB10: growth factor receptor-bound protein 10	2887	411.01	23.36	1140.03	169.48	2.77	0.047651	*
202034_x_at	RB1CC1: RB1-inducible coiled-coil 1	9821	162.03	13.47	447.24	32.99	2.76	0.006302	*
214155_s_at	LARP4: La ribonucleoprotein domain family, member 4	113251	78.51	6.76	216.23	24.29	2.75	0.023081	*
212637_s_at	WWP1: WW domain containing E3 ubiquitin protein ligase 1	11059	127.39	7.91	347.26	27.58	2.73	0.010632	*
207836_s_at	RBPMS: RNA binding protein with multiple splicing	11030	68.99	8.72	187.54	12.18	2.72	0.002059	*
204686_at	IRS1: insulin receptor substrate 1	3667	99.68	14.16	270.88	41.36	2.72	0.041987	*
218833_at	ZAK: sterile alpha motif and leucine zipper containing kinase AZK	51776	77.7	14.21	208.78	10.03	2.69	0.002511	*
209649_at	STAM2: signal transducing adaptor molecule (SH3 domain and ITAM motif) 2	10254	87.57	5.98	234.81	15.04	2.68	0.004739	*
204796_at	EML1: echinoderm microtubule associated protein like 1	2009	108.19	10.9	289.42	22.61	2.67	0.006251	*
212930_at	ATP2B1: ATPase, Ca++ transporting, plasma membrane 1	490	54.61	7.14	144.77	8.16	2.65	0.00123	*
202321_at	GGPS1: geranylgeranyl diphosphate synthase 1	9453	54.05	5.29	142.95	16.8	2.64	0.025298	*
201534_s_at	UBL3: ubiquitin-like 3	5412	98.26	9.11	259.08	31.2	2.64	0.027784	*
203634_s_at	CPT1A: carnitine palmitoyltransferase 1A (liver)	1374	40.89	4.55	107.63	7.79	2.63	0.003978	*
205122_at	TMEFF1: transmembrane protein with EGF-like and two follistatin-like domains 1	8577	152.74	19.85	398.49	17.01	2.61	0.000796	*
213005_s_at	KANK1: KN motif and ankyrin repeat domains 1	23189	263.03	13.26	685.44	47.42	2.61	0.008426	*
204466_s_at	SNCA: synuclein, alpha (non A4 component of amyloid precursor)	6622	206.88	14.69	536.32	43.19	2.59	0.010339	*
218303_x_at	KRCC1: lysine-rich coiled-coil 1	51315	123.61	12.95	319.89	30.17	2.59	0.012391	*
219421_at	TTC33: tetratricopeptide repeat domain 33	23548	119.37	7.56	307.91	13.02	2.58	0.000781	*
212839_s_at	TROVE2: TROVE domain family, member 2	6738	64.68	4.53	167.1	10.93	2.58	0.005022	*
210980_s_at	ASAH1: N-acylsphingosine amidohydrolase (acid ceramidase) 1	427	106.37	7.71	274.3	30.73	2.58	0.026065	*
221596_s_at	C7orf64: chromosome 7 open reading frame 64	84060	68.23	9.66	175.38	13.37	2.57	0.003986	*
213704_at	RABGGTB: Rab geranylgeranyltransferase, beta subunit	5876	118.72	6.61	305.4	20.41	2.57	0.007031	*
203908_at	SLC4A4: solute carrier family 4, sodium bicarbonate cotransporter, member 4	8671	113.6	6.49	291.82	29.78	2.57	0.022606	*
221556_at	CDC14B: CDC14 cell division cycle 14 homolog B (S. cerevisiae)	8555	154.97	12.46	396.77	31.84	2.56	0.009168	*
204645_at	CCNT2: cyclin T2	905	96.27	9.11	244.99	8.59	2.54	0.000294	*
203627_at	IGF1R: insulin-like growth factor 1 receptor	3480	136.21	15.43	345.07	39.62	2.53	0.022542	*
204592_at	DLG4: discs, large homolog 4 (Drosophila)	1742	51.97	5.17	131.09	7.32	2.52	0.00145	*
212709_at	NUP160: nucleoporin 160kDa	23279	119.3	15.63	301.17	17.15	2.52	0.001481	*
218640_s_at	PLEKHF2: pleckstrin homology domain containing, family F (with FYVE domain) member 2	79666	141.92	7.12	355.72	12.29	2.51	0.000439	*
205729_at	OSMR: oncostatin M receptor	9180	64.13	6.09	159.42	8.9	2.49	0.001562	*
209451_at	TANK: TRAF family member-associated NFKB activator	10010	74.03	6.92	184.63	11.32	2.49	0.002472	*
207400_at	NPY5R: neuropeptide Y receptor Y5	4889	110.01	6.16	273.39	19.63	2.49	0.00902	*
201218_at	CTBP2: C-terminal binding protein 2	1488	189.28	13.6	470.85	55.9	2.49	0.031292	*
213238_at	ATP10D: ATPase, class V, type 10D	57205	62.61	4.37	155.05	9.31	2.48	0.003592	*
213387_at	ATAD2B: ATPase family, AAA domain containing 2B	54454	96.18	7	238.61	16.98	2.48	0.006737	*
204667_at	FOXA1: forkhead box A1	3169	97.73	5.67	241.69	7.12	2.47	0.00013	*
216239_at	BBS9: Bardet-Biedl syndrome 9	27241	49.22	7.39	121.55	5.02	2.47	0.002134	*
209935_at	ATP2C1: ATPase, Ca++ transporting, type 2C, member 1	27032	135.14	16.12	332.81	17.04	2.46	0.0011	*
203266_s_at	MAP2K4: mitogen-activated protein kinase kinase 4	6416	119.02	6.96	292.86	12.91	2.46	0.00115	*
207121_s_at	MAPK6: mitogen-activated protein kinase 6	5597	1005.08	69.58	2475.22	167.33	2.46	0.005913	*
218737_at	SBNO1: strawberry notch homolog 1 (Drosophila)	55206	94.78	5.59	232.45	9.52	2.45	0.000764	*
206026_s_at	TNFAIP6: tumor necrosis factor, alpha-induced protein 6	7130	239.27	12.03	585.44	74.44	2.45	0.040232	*
210054_at	HAUS3: HAUS augmin-like complex, subunit 3	79441	125.46	7.02	306.76	20.07	2.45	0.006711	*
213019_at	RANBP6: RAN binding protein 6	26953	93.59	10.98	229.44	23.19	2.45	0.014894	*
202516_s_at	DLG1: discs, large homolog 1 (Drosophila)	1739	146.3	8.19	356.85	21.53	2.44	0.005029	*
220235_s_at	C1orf103: chromosome 1 open reading frame 103	55791	176.5	19.21	430.94	42.35	2.44	0.014477	*
201437_s_at	EIF4E: eukaryotic translation initiation factor 4E	1977	265.34	21.31	646.41	63.53	2.44	0.018354	*
214895_s_at	ADAM10: ADAM metallopeptidase domain 10	102	122.96	7.49	298.58	20.29	2.43	0.007054	*
212724_at	RND3: Rho family GTPase 3	390	85.85	5.91	208.79	17.89	2.43	0.013534	*
221203_s_at	YEATS2: YEATS domain containing 2	55689	322.14	32.06	778.79	65.79	2.42	0.009175	*
218989_x_at	SLC30A5: solute carrier family 30 (zinc transporter), member 5	64924	620.99	29	1495.2	76.65	2.41	0.00344	*
212688_at	PIK3CB: phosphoinositide-3-kinase, catalytic, beta polypeptide	5291	111.14	10.77	268.19	18.01	2.41	0.003652	*
204742_s_at	PDS5B: PDS5, regulator of cohesion maintenance, homolog B (S. cerevisiae)	23047	210.15	17.9	505.53	43.09	2.41	0.011186	*
213331_s_at	NEK1: NIMA (never in mitosis gene a)-related kinase 1	4750	116.96	8.97	281.33	25.52	2.41	0.015042	*
212981_s_at	FAM115A: family with sequence similarity 115, member A	9747	113.91	9.6	273.88	14.85	2.4	0.001653	*
205618_at	PRRG1: proline rich Gla (G-carboxyglutamic acid) 1	5638	142	12.89	340.38	25.69	2.4	0.006604	*
219683_at	FZD3: frizzled homolog 3 (Drosophila)	7976	198.51	10.9	476.94	31.72	2.4	0.007329	*
207654_x_at	DR1: down-regulator of transcription 1, TBP-binding (negative cofactor 2)	1810	298.98	16.6	715.91	31.36	2.39	0.001245	*
202704_at	TOB1: transducer of ERBB2, 1	10140	77.6	9.7	184.6	15.63	2.38	0.007452	*
221558_s_at	LEF1: lymphoid enhancer-binding factor 1	51176	256.13	15.02	606.96	25.59	2.37	0.000908	*
203629_s_at	COG5: component of oligomeric golgi complex 5	10466	72.34	4.58	171.34	7.83	2.37	0.00118	*
203603_s_at	ZEB2: zinc finger E-box binding homeobox 2	9839	162.5	14.38	384.74	24.83	2.37	0.003523	*
218513_at	C4orf43: chromosome 4 open reading frame 43	55319	343.13	13.06	813.78	42.8	2.37	0.004833	*
212606_at	WDFY3: WD repeat and FYVE domain containing 3	23001	112.33	8.6	265.99	27.21	2.37	0.021813	*
203403_s_at	RNF6: ring finger protein (C3H2C3 type) 6	6049	293.55	22.71	694.08	45.24	2.36	0.004479	*
218090_s_at	WDR11: WD repeat domain 11	55717	92.1	7.1	217.34	15.46	2.36	0.006462	*
202225_at	CRK: v-crk sarcoma virus CT10 oncogene homolog (avian)	1398	344.55	12.08	812.3	63	2.36	0.015022	*
210733_at	TRAM1: translocation associated membrane protein 1	23471	69.92	5.35	165.15	16.46	2.36	0.020328	*
218519_at	SLC35A5: solute carrier family 35, member A5	55032	125.25	6.39	294.39	11.07	2.35	0.000667	*
213510_x_at	LOC220594: ubiquitin specific peptidase 6 (Tre-2 oncogene) pseudogene	220594	212.8	17.5	499.53	42.34	2.35	0.011598	*
202923_s_at	GCLC: glutamate-cysteine ligase, catalytic subunit	2729	228.66	25.66	536.26	51.9	2.35	0.01391	*
213391_at	DPY19L4: dpy-19-like 4 (C. elegans)	286148	277.15	13.35	650.73	51.98	2.35	0.014296	*
201430_s_at	DPYSL3: dihydropyrimidinase-like 3	1809	215.88	9.7	506.14	19.54	2.34	0.001035	*
202982_s_at	ACOT1 /// ACOT2: acyl-CoA thioesterase 1 /// acyl-CoA thioesterase 2	10965 /// 641371	48.03	4.58	112.38	7.63	2.34	0.004027	*
212615_at	CHD9: chromodomain helicase DNA binding protein 9	80205	91.34	9.34	213.74	15.26	2.34	0.004614	*
209838_at	COPS2: COP9 constitutive photomorphogenic homolog subunit 2 (Arabidopsis)	9318	107.05	11.45	250.27	22.25	2.34	0.010688	*
221230_s_at	ARID4B: AT rich interactive domain 4B (RBP1-like)	51742	244.35	14.8	572.99	46.5	2.34	0.013025	*
203224_at	RFK: riboflavin kinase	55312	200.01	12.22	468.29	38.21	2.34	0.01317	*
221869_at	ZNF512B: zinc finger protein 512B	57473	95.47	9.18	222.26	16.17	2.33	0.005408	*
221193_s_at	ZCCHC10: zinc finger, CCHC domain containing 10	54819	174.78	12.26	408.02	31.38	2.33	0.009699	*
215146_s_at	TTC28: tetratricopeptide repeat domain 28	23331	201.51	13.95	469.49	37.99	2.33	0.011679	*
222360_at	DPH5: DPH5 homolog (S. cerevisiae)	51611	77.58	5.22	180.54	17.91	2.33	0.021885	*
214844_s_at	DOK5: docking protein 5	55816	111.4	8.02	259.89	27.71	2.33	0.025632	*
219292_at	THAP1: THAP domain containing, apoptosis associated protein 1	55145	143.1	12.24	331.69	14.65	2.32	0.000686	*
205062_x_at	ARID4A: AT rich interactive domain 4A (RBP1-like)	5926	145.17	8.05	336.1	20.02	2.32	0.004992	*
202909_at	EPM2AIP1: EPM2A (laforin) interacting protein 1	9852	100.53	10.74	233.18	21.75	2.32	0.012897	*
202137_s_at	ZMYND11: zinc finger, MYND domain containing 11	10771	88.22	6.64	203.69	4.74	2.31	0.000268	*
209505_at	NR2F1: nuclear receptor subfamily 2, group F, member 1	7025	187.69	10.54	434.4	16.2	2.31	0.000514	*
221213_s_at	ZNF280D: zinc finger protein 280D	54816	78.23	4.76	180.57	7.1	2.31	0.000583	*
220253_s_at	LRP12: low density lipoprotein receptor-related protein 12	29967	65.55	6.4	151.65	6.66	2.31	0.000741	*
218604_at	LEMD3: LEM domain containing 3	23592	172.89	23.25	398.87	33.14	2.31	0.006947	*
206237_s_at	NRG1: neuregulin 1	3084	82.28	5.66	190.11	13.58	2.31	0.007658	*
212215_at	PREPL: prolyl endopeptidase-like	9581	320.07	20.82	740.84	66.05	2.31	0.016629	*
202169_s_at	AASDHPPT: aminoadipate-semialdehyde dehydrogenase-phosphopantetheinyl transferase	60496	676.44	27.97	1552.46	63.49	2.3	0.001631	*
221510_s_at	GLS: glutaminase	2744	290.04	21.66	668.06	34.88	2.3	0.00173	*
205042_at	GNE: glucosamine (UDP-N-acetyl)-2-epimerase/N-acetylmannosamine kinase	10020	77.77	8.06	178.68	11.79	2.3	0.003328	*
218361_at	GOLPH3L: golgi phosphoprotein 3-like	55204	166.66	15.99	383.78	31.62	2.3	0.009088	*
212824_at	FUBP3: far upstream element (FUSE) binding protein 3	8939	190.31	24.19	436.05	18.96	2.29	0.001671	*
204086_at	PRAME: preferentially expressed antigen in melanoma	23532	135.15	16.1	310.07	19.12	2.29	0.002439	*
203184_at	FBN2: fibrillin 2	2201	56.34	5.75	128.83	9.37	2.29	0.005144	*
220206_at	ZMYM1: zinc finger, MYM-type 1	79830	107.8	9.62	246.84	18.82	2.29	0.007305	*
218906_x_at	KLC2: kinesin light chain 2	64837	140.57	10.05	320.63	13.85	2.28	0.000735	*
218712_at	C1orf109: chromosome 1 open reading frame 109	54955	64.51	7.06	146.99	3.73	2.28	0.001833	*
203177_x_at	TFAM: transcription factor A, mitochondrial	7019	150.75	10.3	343.3	28.67	2.28	0.013378	*
212526_at	SPG20: spastic paraplegia 20 (Troyer syndrome)	23111	724.3	30.15	1644.69	46.43	2.27	0.000211	*
218772_x_at	TMEM38B: transmembrane protein 38B	55151	141.91	6.09	321.71	36.97	2.27	0.036727	*
211776_s_at	EPB41L3: erythrocyte membrane protein band 4.1-like 3	23136	103.13	6.55	233.5	12.03	2.26	0.002169	*
218761_at	RNF111: ring finger protein 111	54778	127.4	10.39	286.43	8.74	2.25	0.000357	*
209004_s_at	FBXL5: F-box and leucine-rich repeat protein 5	26234	112.3	10.33	252.21	7.51	2.25	0.000632	*
213070_at	PIK3C2A: phosphoinositide-3-kinase, class 2, alpha polypeptide	5286	254.53	25.52	572.27	39.73	2.25	0.004419	*
202381_at	ADAM9: ADAM metallopeptidase domain 9	8754	284.01	18.24	637.15	35.91	2.24	0.003258	*
208070_s_at	REV3L: REV3-like, catalytic subunit of DNA polymerase zeta (yeast)	5980	131.77	12.64	294.65	23.08	2.24	0.007702	*
203860_at	PCCA: propionyl CoA carboxylase, alpha polypeptide	5095	204.09	19.47	456.4	46.17	2.24	0.019532	*
219008_at	C2orf43: chromosome 2 open reading frame 43	60526	91.7	7.79	204.85	13.66	2.23	0.004559	*
218578_at	CDC73: cell division cycle 73, Paf1/RNA polymerase II complex component, homolog (S. cerevisiae)	79577	160.3	18.03	356.69	31.11	2.23	0.010106	*
203950_s_at	CLCN6: chloride channel 6	1185	83.34	5.68	184.85	4.9	2.22	0.000197	*
212158_at	SDC2: syndecan 2	6383	197.58	8.71	438.03	19	2.22	0.001914	*
219617_at	C2orf34: chromosome 2 open reading frame 34	79823	54.64	5.04	121.35	8.03	2.22	0.004008	*
201636_at	FXR1: fragile X mental retardation, autosomal homolog 1	8087	433.34	19.67	962.77	75.16	2.22	0.014797	*
202979_s_at	CREBZF: CREB/ATF bZIP transcription factor	58487	132.19	8.16	293.24	35.37	2.22	0.039139	*
209662_at	CETN3: centrin, EF-hand protein, 3	1070	191.45	10.76	423.25	49.3	2.21	0.037185	*
216321_s_at	NR3C1: nuclear receptor subfamily 3, group C, member 1 (glucocorticoid receptor)	2908	67.48	8.94	149.04	11.12	2.21	0.005301	*
205051_s_at	KIT: v-kit Hardy-Zuckerman 4 feline sarcoma viral oncogene homolog	3815	423.5	15.03	936.64	64.65	2.21	0.012105	*
208127_s_at	SOCS5: suppressor of cytokine signaling 5	9655	170.46	11.7	376.35	35.98	2.21	0.020825	*
218395_at	ACTR6: ARP6 actin-related protein 6 homolog (yeast)	64431	230.97	13.27	508	21.44	2.2	0.000983	*
201873_s_at	ABCE1: ATP-binding cassette, sub-family E (OABP), member 1	6059	819.58	39.18	1800.45	70.84	2.2	0.001001	*
202234_s_at	SLC16A1: solute carrier family 16, member 1 (monocarboxylic acid transporter 1)	6566	143.36	15.5	314.85	24.22	2.2	0.006532	*
200053_at	SPAG7: sperm associated antigen 7	9552	267.23	22.77	589.13	50.02	2.2	0.01206	*
217196_s_at	CAMSAP1L1: calmodulin regulated spectrin-associated protein 1-like 1	23271	188.73	18.44	414.82	40.11	2.2	0.016885	*
214761_at	ZNF423: zinc finger protein 423	23090	189.19	12.97	413.89	25.18	2.19	0.004219	*
218929_at	CDKN2AIP: CDKN2A interacting protein	55602	165.36	11.12	362.32	22.53	2.19	0.004762	*
205991_s_at	PRRX1: paired related homeobox 1	5396	88.41	7.33	192.58	16.42	2.18	0.012752	*
204739_at	CENPC1: centromere protein C 1	1060	122.13	26.11	265.64	10.7	2.18	0.019676	*
210005_at	GART: phosphoribosylglycinamide formyltransferase, phosphoribosylglycinamide synthetase, phosphoribosylaminoimidazole synthetase	2618	117.33	12.64	254.1	18.97	2.17	0.005981	*
221543_s_at	ERLIN2: ER lipid raft associated 2	11160	262.3	26.22	567.01	20.3	2.16	0.001032	*
210188_at	GABPA: GA binding protein transcription factor, alpha subunit 60kDa	2551	102.8	10.81	221.96	11.21	2.16	0.001576	*
206875_s_at	SLK: STE20-like kinase	9748	123.72	17.38	266.64	7.71	2.16	0.006481	*
57588_at	SLC24A3: solute carrier family 24 (sodium/potassium/calcium exchanger), member 3	57419	146.45	11.99	316.84	29.53	2.16	0.017572	*
201735_s_at	CLCN3: chloride channel 3	1182	352.12	17.58	761.87	75.42	2.16	0.027083	*
212367_at	FEM1B: fem-1 homolog b (C. elegans)	10116	165.35	12.53	356.9	37.8	2.16	0.027163	*
209903_s_at	ATR: ataxia telangiectasia and Rad3 related	545	348.34	15.42	750.56	26.29	2.15	0.000641	*
203112_s_at	WHSC2: Wolf-Hirschhorn syndrome candidate 2	7469	142.71	16.52	306.12	14.58	2.15	0.001872	*
203680_at	PRKAR2B: protein kinase, cAMP-dependent, regulatory, type II, beta	5577	198.12	11.84	426.72	26.15	2.15	0.005369	*
209666_s_at	CHUK: conserved helix-loop-helix ubiquitous kinase	1147	82.58	9.19	177.65	13.26	2.15	0.005933	*
202820_at	AHR: aryl hydrocarbon receptor	196	193.84	8.82	417.55	40.52	2.15	0.026756	*
220985_s_at	RNF170: ring finger protein 170	81790	129.75	9.8	277.04	14.34	2.14	0.001803	*
207405_s_at	RAD17: RAD17 homolog (S. pombe)	5884	262.45	23.8	562.59	46.81	2.14	0.010932	*
202620_s_at	PLOD2: procollagen-lysine, 2-oxoglutarate 5-dioxygenase 2	5352	304.63	23.56	649.95	31.81	2.13	0.001363	*
204176_at	KLHL20: kelch-like 20 (Drosophila)	27252	64.34	7.68	136.8	4.69	2.13	0.002777	*
202930_s_at	SUCLA2: succinate-CoA ligase, ADP-forming, beta subunit	8803	355.09	38.5	756.89	47	2.13	0.003096	*
221826_at	ANGEL2: angel homolog 2 (Drosophila)	90806	75.26	6.09	160.02	12.15	2.13	0.008777	*
202146_at	IFRD1: interferon-related developmental regulator 1	3475	244.35	45.04	520.99	37.27	2.13	0.009889	*
203493_s_at	CEP57: centrosomal protein 57kDa	9702	139.53	9.36	295.36	15.44	2.12	0.002263	*
203253_s_at	PPIP5K2: diphosphoinositol pentakisphosphate kinase 2	23262	184.53	23.17	390.87	14.92	2.12	0.00311	*
204243_at	RLF: rearranged L-myc fusion	6018	146.92	10.79	312.14	26.75	2.12	0.014926	*
202056_at	KPNA1: karyopherin alpha 1 (importin alpha 5)	3836	288.22	26.29	609.98	59.14	2.12	0.018988	*
203525_s_at	APC: adenomatous polyposis coli	324	181.85	7.67	385.46	35.46	2.12	0.024712	*
201855_s_at	ATMIN: ATM interactor	23300	114.14	9.73	241.29	11.49	2.11	0.001209	*
216713_at	KRIT1: KRIT1, ankyrin repeat containing	889	120.53	11.93	254.84	13.15	2.11	0.001701	*
202342_s_at	TRIM2: tripartite motif-containing 2	23321	321.33	26.93	678.55	37.3	2.11	0.002164	*
203533_s_at	CUL5: cullin 5	8065	85.93	5.25	181.61	9.87	2.11	0.003159	*
219204_s_at	SRR: serine racemase	63826	72.04	7.67	152.27	9.96	2.11	0.003823	*
212795_at	KIAA1033: KIAA1033	23325	230.69	12.97	486.33	26.89	2.11	0.003887	*
201366_at	ANXA7: annexin A7	310	190.44	24.3	401.77	29.13	2.11	0.005581	*
222103_at	ATF1: activating transcription factor 1	466	261.81	22.74	551.29	42.21	2.11	0.008525	*
210222_s_at	RTN1: reticulon 1	6252	163.46	12.01	345.17	28.46	2.11	0.013202	*
202543_s_at	GMFB: glia maturation factor, beta	2764	293.73	19.25	618.56	68.95	2.11	0.034362	*
213049_at	RALGAPA1: Ral GTPase activating protein, alpha subunit 1 (catalytic)	253959	132.38	11.53	278.08	19.48	2.1	0.005952	*
202265_at	BMI1: BMI1 polycomb ring finger oncogene	648	337.34	16.64	709.15	44.49	2.1	0.007578	*
208047_s_at	NAB1: NGFI-A binding protein 1 (EGR1 binding protein 1)	4664	85.53	6.08	178.91	6.89	2.09	0.000572	*
215017_s_at	FNBP1L: formin binding protein 1-like	54874	189.7	16.01	395.64	10.66	2.09	0.000872	*
202874_s_at	ATP6V1C1: ATPase, H+ transporting, lysosomal 42kDa, V1 subunit C1	528	519.08	29.37	1084.4	48.08	2.09	0.001368	*
203049_s_at	TTC37: tetratricopeptide repeat domain 37	9652	256.07	26.48	535.08	27.33	2.09	0.001848	*
217954_s_at	PHF3: PHD finger protein 3	23469	306.63	23.76	639.87	49.93	2.09	0.010467	*
202221_s_at	EP300: E1A binding protein p300	2033	172.63	17.59	359.19	26.68	2.08	0.006643	*
206451_at	TBCCD1: TBCC domain containing 1	55171	87.26	4.07	181.25	12.24	2.08	0.01038	*
202770_s_at	CCNG2: cyclin G2	901	162.99	10.87	339.11	33.75	2.08	0.025799	*
218319_at	PELI1: pellino homolog 1 (Drosophila)	57162	152.46	7.13	317.3	33.45	2.08	0.033985	*
204496_at	STRN3: striatin, calmodulin binding protein 3	29966	213.77	9.74	441.56	15.48	2.07	0.000619	*
202166_s_at	PPP1R2: protein phosphatase 1, regulatory (inhibitor) subunit 2	5504	263.3	18.53	544.58	22.88	2.07	0.000821	*
219062_s_at	ZCCHC2: zinc finger, CCHC domain containing 2	54877	86.41	8.46	179.03	8.81	2.07	0.001633	*
219895_at	FAM70A: family with sequence similarity 70, member A	55026	88.35	7.75	183.08	9.63	2.07	0.001865	*
219216_at	ETAA1: Ewing tumor-associated antigen 1	54465	77.29	8.82	160.02	7.7	2.07	0.002266	*
218705_s_at	SNX24: sorting nexin 24	28966	102.21	6.71	211.09	13.01	2.07	0.005065	*
218458_at	GMCL1: germ cell-less homolog 1 (Drosophila)	64395	122.09	10.45	253.28	17.27	2.07	0.005536	*
213248_at	HNRPA1: heterogeneous nuclear ribonucleoprotein A1	730101	135.73	12.55	279.34	11.68	2.06	0.001135	*
203196_at	ABCC4: ATP-binding cassette, sub-family C (CFTR/MRP), member 4	10257	169.33	17.15	348.85	21.73	2.06	0.003491	*
203261_at	DCTN6: dynactin 6	10671	584.35	44.97	1205.02	75.64	2.06	0.00445	*
222317_at	PDE3B: phosphodiesterase 3B, cGMP-inhibited	5140	89.29	7.6	183.86	12.96	2.06	0.006486	*
207480_s_at	MEIS2: Meis homeobox 2	4212	151.87	9	312.66	20.89	2.06	0.007992	*
216841_s_at	SOD2: superoxide dismutase 2, mitochondrial	6648	108.1	11.28	223.03	19.36	2.06	0.01206	*
217043_s_at	MFN1: mitofusin 1/synaptotagmin VII	55669	222	12.83	456.35	36.13	2.06	0.014678	*
218539_at	FBXO34: F-box protein 34	55030	482.53	28.43	996.07	81.37	2.06	0.015846	*
204314_s_at	CREB1: cAMP responsive element binding protein 1	1385	129	13.59	263.85	11.32	2.05	0.001804	*
212628_at	PKN2: protein kinase N2	5586	208.61	9.77	427.03	32.24	2.05	0.014831	*
221667_s_at	HSPB8: heat shock 22kDa protein 8	26353	389.55	31.04	800.08	78.65	2.05	0.022885	*
203646_at	FDX1: ferredoxin 1	2230	347.02	28.3	707.34	26.34	2.04	0.000756	*
60794_f_at	ZNF814: zinc finger protein 814	730051	89.86	7.46	183.54	5.57	2.04	0.000804	*
218478_s_at	ZCCHC8: zinc finger, CCHC domain containing 8	55596	224.53	22.35	457.53	14.09	2.04	0.001915	*
218311_at	MAP4K3: mitogen-activated protein kinase kinase kinase kinase 3	8491	108.99	12.44	222.33	8.41	2.04	0.002734	*
218645_at	ZNF277: zinc finger protein 277	11179	85.92	8.56	175.42	14.6	2.04	0.010918	*
203946_s_at	ARG2: arginase, type II	384	166.47	17.38	339.8	39.17	2.04	0.031817	*
213918_s_at	NIPBL: Nipped-B homolog (Drosophila)	25836	164.59	14.97	335.17	33.92	2.04	0.023284	*
218432_at	FBXO3: F-box protein 3	26273	135.96	11	276.25	8.57	2.03	0.000731	*
201780_s_at	RNF13: ring finger protein 13	11342	178.3	16.1	362.51	25.42	2.03	0.006134	*
209084_s_at	RAB28: RAB28, member RAS oncogene family	9364	105.01	7.47	212.76	15.4	2.03	0.009019	*
220549_at	RAD54B: RAD54 homolog B (S. cerevisiae)	25788	30.81	3.91	62.25	8.21	2.02	0.043723	*
205394_at	CHEK1: CHK1 checkpoint homolog (S. pombe)	1111	244.03	12.79	494.21	49.96	2.03	0.031142	*
219234_x_at	SCRN3: secernin 3	79634	69.71	4.71	140.78	5.42	2.02	0.000642	*
219017_at	ETNK1: ethanolamine kinase 1	55500	169.76	8.39	342.12	13.74	2.02	0.001113	*
213761_at	MDM1: Mdm1 nuclear protein homolog (mouse)	56890	126.41	10.13	255.47	12.74	2.02	0.001677	*
221765_at	UGCG: UDP-glucose ceramide glucosyltransferase	7357	89.29	8.85	179.98	6.37	2.02	0.001712	*
205048_s_at	PSPH: phosphoserine phosphatase	5723	141.12	11.06	285.28	19.1	2.02	0.005934	*
203102_s_at	MGAT2: mannosyl (alpha-1,6-)-glycoprotein beta-1,2-N-acetylglucosaminyltransferase	4247	221.55	19.42	448.32	31.04	2.02	0.006046	*
217897_at	FXYD6: FXYD domain containing ion transport regulator 6	53826	128.17	7.67	258.76	16.64	2.02	0.007019	*
204847_at	ZBTB11: zinc finger and BTB domain containing 11	27107	259.85	18.91	525.62	38.96	2.02	0.009664	*
202520_s_at	MLH1: mutL homolog 1, colon cancer, nonpolyposis type 2 (E. coli)	4292	199.68	12.97	402.57	30.97	2.02	0.012453	*
202089_s_at	SLC39A6: solute carrier family 39 (zinc transporter), member 6	25800	334.55	20.66	671.72	24.87	2.01	0.000566	*
218297_at	FAM188A: family with sequence similarity 188, member A	80013	56.3	5.84	113.34	3.44	2.01	0.002623	*
204523_at	ZNF140: zinc finger protein 140	7699	93.25	8.14	187.53	14.95	2.01	0.010725	*
209142_s_at	UBE2G1: ubiquitin-conjugating enzyme E2G 1 (UBC7 homolog, yeast)	7326	323.31	23.57	643.61	33.74	1.99	0.002296	*
220553_s_at	PRPF39: PRP39 pre-mRNA processing factor 39 homolog (S. cerevisiae)	55015	127.71	8.94	254.31	13.94	1.99	0.002934	*
212264_s_at	WAPAL: wings apart-like homolog (Drosophila)	23063	160.51	10.77	317.05	12.4	1.98	0.000743	*
203820_s_at	IGF2BP3: insulin-like growth factor 2 mRNA binding protein 3	10643	384.13	22.29	761.75	34.6	1.98	0.001593	*
205880_at	PRKD1: protein kinase D1	5587	101.88	11.11	201.53	8.72	1.98	0.002608	*
205659_at	HDAC9: histone deacetylase 9	9734	119.93	9.94	237.54	15.15	1.98	0.004761	*
201769_at	CLINT1: clathrin interactor 1	9685	1002.66	149.87	1981.34	139.46	1.98	0.008885	*
213092_x_at	DNAJC9: DnaJ (Hsp40) homolog, subfamily C, member 9	23234	220.24	17.78	435.29	32.28	1.98	0.009054	*
201223_s_at	RAD23B: RAD23 homolog B (S. cerevisiae)	5887	452.74	36.84	895.32	91.99	1.98	0.027558	*
218085_at	CHMP5: chromatin modifying protein 5	51510	409.2	12.62	805.19	31.08	1.97	0.002329	*
202904_s_at	LSM5: LSM5 homolog, U6 small nuclear RNA associated (S. cerevisiae)	23658	101.02	11.82	198.66	12.87	1.97	0.005145	*
218962_s_at	TMEM168: transmembrane protein 168	64418	207.65	16.56	409.91	33.22	1.97	0.01283	*
211547_s_at	PAFAH1B1: platelet-activating factor acetylhydrolase 1b, regulatory subunit 1 (45kDa)	5048	161.64	9.09	317.46	25.11	1.96	0.016082	*
210793_s_at	NUP98: nucleoporin 98kDa	4928	252.86	13.55	494.3	12.57	1.95	0.000205	*
212569_at	SMCHD1: structural maintenance of chromosomes flexible hinge domain containing 1	23347	203.21	10.31	396.56	21.98	1.95	0.005028	*
212511_at	PICALM: phosphatidylinositol binding clathrin assembly protein	8301	74.68	5.8	145.95	14.07	1.95	0.023899
203421_at	TP53I11: tumor protein p53 inducible protein 11	9537	153.07	8.43	78.66	12.72	-1.95	0.011622	*
207004_at	BCL2: B-cell CLL/lymphoma 2	596	115.46	6.7	59.91	11.13	-1.95	0.021963	*
201243_s_at	ATP1B1: ATPase, Na+/K+ transporting, beta 1 polypeptide	481	117.95	8.54	60.02	6.27	-1.97	0.00695	*
201163_s_at	IGFBP7: insulin-like growth factor binding protein 7	3490	71.42	8.94	35.79	7.23	-2	0.03844	*
203045_at	NINJ1: ninjurin 1	4814	112.45	7.11	55.82	5.49	-2.01	0.003966	*
210036_s_at	KCNH2: potassium voltage-gated channel, subfamily H (eag-related), member 2	3757	237	12.84	117.22	25.66	-2.02	0.025998	*
202273_at	PDGFRB: platelet-derived growth factor receptor, beta polypeptide	5159	132.16	9.29	65	5.58	-2.03	0.006503	*
203186_s_at	S100A4: S100 calcium binding protein A4	6275	180.68	10.49	88.45	9.31	-2.04	0.002905	*
214594_x_at	ATP8B1: ATPase, aminophospholipid transporter, class I, type 8B, member 1	5205	345.44	32.42	167.31	23.11	-2.06	0.013869	*
211284_s_at	GRN: granulin	2896	611.63	14.1	293.43	46.87	-2.08	0.014824	*
218115_at	ASF1B: ASF1 anti-silencing function 1 homolog B (S. cerevisiae)	55723	584.33	36.51	280.22	64.78	-2.09	0.024004	*
211395_x_at	FCGR2C: Fc fragment of IgG, low affinity IIc, receptor for (CD32) (gene/pseudogene)	9103	152.58	18.54	72.92	9.4	-2.09	0.031975	*
209698_at	CCHCR1: coiled-coil alpha-helical rod protein 1	54535	136.91	10.71	65.06	8.53	-2.1	0.007211	*
211901_s_at	PDE4A: phosphodiesterase 4A, cAMP-specific	5141	84.41	8.86	40.21	6.09	-2.1	0.018811	*
213884_s_at	TRIM3: tripartite motif-containing 3	10612	305.29	11.03	142.21	11.68	-2.15	0.000539	*
213877_x_at	TCEB2: transcription elongation factor B (SIII), polypeptide 2 (18kDa, elongin B)	6923	141.47	12.63	65.95	10.94	-2.15	0.011164	*
219423_x_at	TNFRSF25: tumor necrosis factor receptor superfamily, member 25	8718	75.7	4.54	34.95	4.79	-2.17	0.003524	*
206699_x_at	NPAS1: neuronal PAS domain protein 1	4861	126.05	5.15	57.8	5.26	-2.18	0.000755	*
221612_at	LRTM1: leucine-rich repeats and transmembrane domains 1	57408	103.64	7.93	47.51	10.85	-2.18	0.016754	*
213519_s_at	LAMA2: laminin, alpha 2	3908	69.12	4.65	31.53	4.41	-2.19	0.004245	*
220051_at	PRSS21: protease, serine, 21 (testisin)	10942	114.96	11.65	51.5	13.27	-2.23	0.023553	*
220326_s_at	ARHGEF40: Rho guanine nucleotide exchange factor (GEF) 40	55701	359.61	19.68	160.86	23.27	-2.24	0.003135	*
207497_s_at	MS4A2: membrane-spanning 4-domains, subfamily A, member 2 (Fc fragment of IgE, high affinity I, receptor for; beta polypeptide)	2206	73.93	5.17	32.97	4.21	-2.24	0.004065	*
204942_s_at	ALDH3B2: aldehyde dehydrogenase 3 family, member B2	222	82.85	7.41	36.94	6.41	-2.24	0.009888	*
212664_at	TUBB4: tubulin, beta 4	10382	371.01	38.04	164.39	38.51	-2.26	0.018831	*
218600_at	LIMD2: LIM domain containing 2	80774	279.78	22.39	124.05	35.94	-2.26	0.028902	*
214121_x_at	PDLIM7: PDZ and LIM domain 7 (enigma)	9260	271.76	25.12	119.71	29.09	-2.27	0.017428	*
207113_s_at	TNF: tumor necrosis factor	7124	66.44	4.09	29.09	8.14	-2.28	0.027091	*
205174_s_at	QPCT: glutaminyl-peptide cyclotransferase	25797	280.1	12.6	122.9	13.59	-2.28	0.001086	*
209784_s_at	JAG2: jagged 2	3714	451.46	44.92	198.33	39.04	-2.28	0.013676	*
207180_s_at	HTATIP2: HIV-1 Tat interactive protein 2, 30kDa	10553	76.89	4.21	33.46	5.21	-2.3	0.00338	*
209703_x_at	METTL7A: methyltransferase like 7A	25840	102.4	4.48	44.3	7.2	-2.31	0.004443	*
221731_x_at	VCAN: versican	1462	101.11	3.04	43.51	3.26	-2.32	0.000213	*
220536_at	VRTN: vertebrae development homolog (pig)	55237	84.01	9.24	35.73	5.22	-2.35	0.017819	*
217226_s_at	SFXN3: sideroflexin 3	81855	80.2	9.3	34.13	8.08	-2.35	0.020829	*
218687_s_at	MUC13: mucin 13, cell surface associated	56667	206.45	5.06	87.57	4.36	-2.36	6.8e-05	*
219619_at	DIRAS2: DIRAS family, GTP-binding RAS-like 2	54769	46.6	4.96	19.78	1.89	-2.36	0.021554	*
216471_x_at	SSX2 /// SSX2B: synovial sarcoma, X breakpoint 2 /// synovial sarcoma, X breakpoint 2B	6757 /// 727837	107.26	7.23	45.19	4.52	-2.37	0.003626	*
214076_at	GFOD2: glucose-fructose oxidoreductase domain containing 2	81577	157.28	14.54	66.25	8.89	-2.37	0.00991	*
219977_at	AIPL1: aryl hydrocarbon receptor interacting protein-like 1	23746	193.86	8.42	80.75	6.89	-2.4	0.000588	*
208505_s_at	FUT2: fucosyltransferase 2 (secretor status included)	2524	145.55	7.38	60.47	8.35	-2.41	0.001679	*
214133_at	MUC6: mucin 6, oligomeric mucus/gel-forming	4588	89.27	7.48	37.01	4.5	-2.41	0.007186	*
209886_s_at	SMAD6: SMAD family member 6	4091	133.95	9.99	55.82	11.44	-2.4	0.007112	*
211499_s_at	MAPK11: mitogen-activated protein kinase 11	5600	154.42	15.62	63.07	8.24	-2.45	0.013647	*
201750_s_at	ECE1: endothelin converting enzyme 1	1889	82.9	6.92	33.78	8.92	-2.45	0.013836	*
201508_at	IGFBP4: insulin-like growth factor binding protein 4	3487	905.8	46.28	367.99	56.47	-2.46	0.002096	*
220784_s_at	UTS2: urotensin 2	10911	192.5	13.03	78.15	13.53	-2.46	0.003697	*
204719_at	ABCA8: ATP-binding cassette, sub-family A (ABC1), member 8	10351	82.85	5.26	33.55	5.45	-2.47	0.002882	*
206868_at	STARD8: StAR-related lipid transfer (START) domain containing 8	9754	139.97	9.23	56.65	9.64	-2.47	0.003378	*
205290_s_at	BMP2: bone morphogenetic protein 2	650	499.34	34.15	201.27	16.79	-2.48	0.004808	*
210960_at	ADRA1D: adrenergic, alpha-1D-, receptor	146	70.18	7.21	28.21	5.2	-2.49	0.011534	*
214228_x_at	TNFRSF4: tumor necrosis factor receptor superfamily, member 4	7293	43.17	3.71	17.36	5.69	-2.49	0.0251	*
212128_s_at	DAG1: dystroglycan 1 (dystrophin-associated glycoprotein 1)	1605	232.79	14.61	92.95	7.81	-2.5	0.003248	*
204870_s_at	PCSK2: proprotein convertase subtilisin/kexin type 2	5126	311.1	14.71	122.93	18.89	-2.53	0.001795	*
209957_s_at	NPPA: natriuretic peptide A	4878	156.42	3.91	61.9	10.21	-2.53	0.005708	*
205483_s_at	ISG15: ISG15 ubiquitin-like modifier	9636	266.48	14.32	104.82	11.29	-2.54	0.001134	*
217410_at	AGRN: agrin	375790	132.79	8.06	52.32	8.29	-2.54	0.00225	*
219211_at	USP18: ubiquitin specific peptidase 18	11274	94.58	11.7	37.2	7.58	-2.54	0.020051	*
206047_at	GNB3: guanine nucleotide binding protein (G protein), beta polypeptide 3	2784	161.76	13.17	62.81	5.76	-2.58	0.008365	*
217728_at	S100A6: S100 calcium binding protein A6	6277	83.04	6.69	32	5.14	-2.59	0.004624	*
206782_s_at	DNAJC4: DnaJ (Hsp40) homolog, subfamily C, member 4	3338	137.97	5.6	53.28	7.98	-2.59	0.001556	*
217312_s_at	COL7A1: collagen, type VII, alpha 1	1294	78.54	2.64	30.36	7.87	-2.59	0.017483	*
209763_at	CHRDL1: chordin-like 1	91851	135.28	12.53	52.07	8.89	-2.6	0.007539	*
213250_at	CCDC85B: Coiled-coil domain containing 85B	11007	165.28	6.9	63.44	4.73	-2.61	0.000516	*
212970_at	APBB2: amyloid beta (A4) precursor protein-binding, family B, member 2	323	389.55	22.32	149.49	25.43	-2.61	0.002221	*
206655_s_at	GP1BB /// SEPT5: glycoprotein Ib (platelet), beta polypeptide /// septin 5	2812 /// 5413	481.78	18.26	181.77	14.16	-2.65	0.000289	*
200808_s_at	ZYX: zyxin	7791	748.38	27.15	282.72	16.04	-2.65	0.000437	*
215123_at	NPIPL3: nuclear pore complex interacting protein-like 3	23117	301.1	21.63	113.04	19.4	-2.66	0.003055	*
214802_at	EXOC7: exocyst complex component 7	23265	69.92	8.22	26.14	4.67	-2.67	0.016782	*
206910_x_at	CFHR2: complement factor H-related 2	3080	76.15	7.1	28.43	7.64	-2.68	0.010333	*
206986_at	FGF18: fibroblast growth factor 18	8817	58.97	3.45	21.9	5.68	-2.69	0.00876	*
206821_x_at	AGFG2: ArfGAP with FG repeats 2	3268	90.1	9.83	33.46	7.15	-2.69	0.011898	*
204479_at	OSTF1: osteoclast stimulating factor 1	26578	138.18	15.56	51.42	7.91	-2.69	0.016041	*
211333_s_at	FASLG: Fas ligand (TNF superfamily, member 6)	356	103.33	4.01	38.22	4.06	-2.7	0.000336	*
210636_at	PPARD: peroxisome proliferator-activated receptor delta	5467	87.55	6.78	32.34	6.95	-2.71	0.004732	*
208437_at	CLCN1: chloride channel 1, skeletal muscle	1180	96	7.6	34.86	6.43	-2.75	0.0039	*
201261_x_at	BGN: biglycan	633	287.17	8.03	103.55	7.42	-2.77	7.7e-05	*
211230_s_at	PIK3CD: phosphoinositide-3-kinase, catalytic, delta polypeptide	5293	133.04	8.24	47.97	4.76	-2.77	0.00228	*
216641_s_at	LAD1: ladinin 1	3898	124.15	11.03	44.86	6.99	-2.77	0.006285	*
203083_at	THBS2: thrombospondin 2	7058	226.46	12.03	81.38	21.37	-2.78	0.008387	*
209791_at	PADI2: peptidyl arginine deiminase, type II	11240	259.8	11.01	93.16	11.97	-2.79	0.000529	*
219045_at	RHOF: ras homolog gene family, member F (in filopodia)	54509	117.03	5.17	41.44	8.82	-2.82	0.003975	*
216438_s_at	TMSB4X /// TMSL3: thymosin beta 4, X-linked /// thymosin-like 3	7114 /// 7117	684.35	30.34	241.51	33.12	-2.83	0.000617	*
216230_x_at	SMPD1: sphingomyelin phosphodiesterase 1, acid lysosomal	6609	521.52	30.01	184.13	31	-2.83	0.00145	*
202803_s_at	ITGB2: integrin, beta 2 (complement component 3 receptor 3 and 4 subunit)	3689	71.49	5.34	25.21	7.9	-2.84	0.011496	*
209771_x_at	CD24: CD24 molecule	100133941	415.13	23.09	145.52	47.83	-2.85	0.016231	*
220592_at	CCDC40: coiled-coil domain containing 40	55036	45.47	3.37	15.91	5.53	-2.86	0.015989	*
214318_s_at	FRY: furry homolog (Drosophila)	10129	128.52	10.4	44.49	4.83	-2.89	0.006414	*
213071_at	DPT: dermatopontin	1805	44.44	6.62	15.37	5.04	-2.89	0.028	*
217074_at	SMOX: spermine oxidase	54498	97.23	3.68	33.41	2.91	-2.91	0.000233	*
205249_at	EGR2: early growth response 2	1959	476.48	28.45	163.31	21.7	-2.92	0.001269	*
219278_at	MAP3K6: mitogen-activated protein kinase kinase kinase 6	9064	83.9	5.05	28.64	10.94	-2.93	0.022367	*
203936_s_at	MMP9: matrix metallopeptidase 9 (gelatinase B, 92kDa gelatinase, 92kDa type IV collagenase)	4318	265.7	12.69	89.98	8.93	-2.95	0.000616	*
204556_s_at	DZIP1: DAZ interacting protein 1	22873	55.31	5.83	18.58	3.85	-2.98	0.009209	*
202966_at	CAPN6: calpain 6	827	208.7	13.14	69.58	5.44	-3	0.003662	*
204850_s_at	DCX: doublecortin	1641	300.75	17.73	100.18	18.52	-3	0.001453	*
203591_s_at	CSF3R: colony stimulating factor 3 receptor (granulocyte)	1441	56.36	3.69	18.73	5.31	-3.01	0.006158	*
209496_at	RARRES2: retinoic acid receptor responder (tazarotene induced) 2	5919	70.35	7.13	23.24	7.34	-3.03	0.010018	*
219160_s_at	PAPOLG: poly(A) polymerase gamma	64895	78.81	9.86	25.89	6.92	-3.04	0.014957	*
206023_at	NMU: neuromedin U	10874	143.47	9.51	46.64	6.19	-3.08	0.001973	*
210780_at	ESR2: estrogen receptor 2 (ER beta)	2100	103.37	6.12	33.3	8.07	-3.1	0.002962	*
217032_at	FOXD4 /// FOXD4L1: forkhead box D4 /// forkhead box D4-like 1	200350 /// 2298	52.43	6.39	16.75	3.7	-3.13	0.0145	*
206903_at	EXOG: endo/exonuclease (5'-3'), endonuclease G-like	9941	51.4	4.29	16.25	4.19	-3.16	0.004246	*
213338_at	TMEM158: transmembrane protein 158 (gene/pseudogene)	25907	77.25	6.58	24.27	4.4	-3.18	0.004162	*
220965_s_at	RSPH6A: radial spoke head 6 homolog A (Chlamydomonas)	81492	89.42	8.11	28.04	5.47	-3.19	0.005055	*
201931_at	ETFA: electron-transfer-flavoprotein, alpha polypeptide	2108	594.76	19.48	186.3	46.66	-3.19	0.005939	*
205932_s_at	MSX1: msh homeobox 1	4487	900.47	43.32	278.57	35.9	-3.23	0.000457	*
201645_at	TNC: tenascin C	3371	302.83	14.91	93.33	31.04	-3.24	0.010051	*
209199_s_at	MEF2C: myocyte enhancer factor 2C	4208	79.8	4.82	24.44	9.94	-3.26	0.016683	*
212236_x_at	KRT17: keratin 17	3872	166.08	9.57	49.64	8.77	-3.35	0.000885	*
217415_at	POLR2A: polymerase (RNA) II (DNA directed) polypeptide A, 220kDa	5430	72.57	8.29	21.4	4.9	-3.39	0.010629	*
208602_x_at	CD6: CD6 molecule	923	34.19	2.22	10.03	3.64	-3.41	0.008307	*
205551_at	SV2B: synaptic vesicle glycoprotein 2B	9899	435.67	22.67	125.81	10.82	-3.46	0.001429	*
208790_s_at	PTRF: polymerase I and transcript release factor	284119	43.66	2.42	12.55	2.49	-3.48	0.000866	*
205817_at	SIX1: SIX homeobox 1	6495	55.51	4.88	15.93	4.69	-3.48	0.004278	*
214898_x_at	MUC3B: mucin 3B, cell surface associated	57876	97.34	13.55	27.59	7.47	-3.53	0.018825	*
218332_at	BEX1: brain expressed, X-linked 1	55859	799.47	31.42	224.17	38.54	-3.57	0.000397	*
217318_x_at	KIR2DL1 /// KIR2DL2 /// KIR2DL3 /// KIR2DL5A /// KIR2DL5B /// KIR2DS1 /// KIR2DS2 /// KIR2DS3 /// KIR2DS4 /// KIR2DS5 /// KIR3DP1 /// LOC727787: killer cell immunoglobulin-like receptor, two domains, long cytoplasmic tail, 1 /// killer cell immunoglobulin-like receptor, two domains, long cytoplasmic tail, 2 /// killer cell immunoglobulin-like receptor, two domains, long cytoplasmic tail, 3 /// ki…	100132285 /// 3802 /// 3803 /// 3804 /// 3806 /// 3808 /// 3809 /// 3810 /// 553128 /// 57292 /// 727787 /// 768329	117.87	2.26	32.54	3.93	-3.62	0.000223	*
214433_s_at	SELENBP1: selenium binding protein 1	8991	187.18	10.65	48.5	11.16	-3.86	0.000857	*
201615_x_at	CALD1: caldesmon 1	800	142.07	8.68	36.43	4	-3.9	0.002108	*
218484_at	NDUFA4L2: NADH dehydrogenase (ubiquinone) 1 alpha subcomplex, 4-like 2	56901	68.21	6.73	17.33	3.38	-3.94	0.006988	*
209686_at	S100B: S100 calcium binding protein B	6285	410.03	31.8	103.73	14.29	-3.95	0.004174	*
206632_s_at	APOBEC3B: apolipoprotein B mRNA editing enzyme, catalytic polypeptide-like 3B	9582	83.36	3.47	20.61	2.75	-4.04	0.000198	*
221875_x_at	HLA-F: major histocompatibility complex, class I, F	3134	1977.89	54.92	486.25	50.72	-4.07	3.9e-05	*
209266_s_at	SLC39A8: solute carrier family 39 (zinc transporter), member 8	64116	63.98	5.8	15.28	5.35	-4.19	0.003575	*
217763_s_at	RAB31: RAB31, member RAS oncogene family	11031	116.93	4.8	27.71	5.31	-4.22	0.000252	*
217006_x_at	FASN: fatty acid synthase	2194	105.46	6.32	24.99	5.55	-4.22	0.000724	*
206179_s_at	TPPP: tubulin polymerization promoting protein	11076	48.26	5.5	11.3	4.23	-4.27	0.007132	*
207768_at	EGR4: early growth response 4	1961	83.81	6.49	19.34	2.07	-4.33	0.00587	*
215145_s_at	CNTNAP2: contactin associated protein-like 2	26047	267.32	17.86	61.35	22.78	-4.36	0.002537	*
204794_at	DUSP2: dual specificity phosphatase 2	1844	344.48	19.82	78.38	17.09	-4.39	0.000587	*
209699_x_at	AKR1C2: aldo-keto reductase family 1, member C2 (dihydrodiol dehydrogenase 2; bile acid binding protein; 3-alpha hydroxysteroid dehydrogenase, type III)	1646	88.44	8	20.02	7.12	-4.42	0.00322	*
201666_at	TIMP1: TIMP metallopeptidase inhibitor 1	7076	3458.23	88.2	770.67	80.17	-4.49	2.5e-05	*
218309_at	CAMK2N1: calcium/calmodulin-dependent protein kinase II inhibitor 1	55450	255.15	12.99	54.31	9.8	-4.7	0.000374	*
213042_s_at	ATP2A3: ATPase, Ca++ transporting, ubiquitous	489	40.33	1.91	8.55	3.07	-4.72	0.002007	*
207482_at	TP53TG5: TP53 target 5	27296	89.54	6.01	18.96	9.42	-4.72	0.005484	*
203381_s_at	APOE: apolipoprotein E	348	424.24	15.2	94.56	14.92	-4.49	0.000102	*
214630_at	CYP11B2: cytochrome P450, family 11, subfamily B, polypeptide 2	1585	105.6	12.25	21.82	7.35	-4.84	0.007713	*
201008_s_at	TXNIP: thioredoxin interacting protein	10628	112.67	13.14	23.27	4.72	-4.84	0.012979	*
208494_at	SLC6A7: solute carrier family 6 (neurotransmitter transporter, L-proline), member 7	6534	63.76	7.8	12.97	6.84	-4.92	0.008421	*
221236_s_at	STMN4: stathmin-like 4	81551	533.1	27.12	107.99	17.25	-4.94	0.00049	*
219277_s_at	OGDHL: oxoglutarate dehydrogenase-like	55753	320.05	30.55	64.27	10.76	-4.98	0.008017	*
214893_x_at	HCN2: hyperpolarization activated cyclic nucleotide-gated potassium channel 2	610	124.12	22.78	24.47	9.06	-5.07	0.034603	*
209008_x_at	KRT8: keratin 8	3856	209.27	6.25	40.91	6.98	-5.12	6.2e-05	*
218623_at	HMP19: HMP19 protein	51617	97.89	11.73	18.88	4.4	-5.18	0.012821	*
203665_at	HMOX1: heme oxygenase (decycling) 1	3162	431.37	15.98	82.91	9.93	-5.2	0.000173	*
211529_x_at	HLA-G: major histocompatibility complex, class I, G	3135	1327.36	69.15	254.34	40.51	-5.22	0.000614	*
207192_at	DNASE1L2: deoxyribonuclease I-like 2	1775	71.57	3.9	13.69	4.72	-5.23	0.000828	*
213622_at	COL9A2: collagen, type IX, alpha 2	1298	495.54	26.48	93.9	15.85	-5.28	0.000628	*
204415_at	IFI6: interferon, alpha-inducible protein 6	2537	130.09	11.54	23.68	4.9	-5.49	0.005064	*
200660_at	S100A11: S100 calcium binding protein A11	6282	741	54.79	131.45	34.64	-5.64	0.001542	*
211911_x_at	HLA-B: major histocompatibility complex, class I, B	3106	1669.4	84.23	293.98	25.4	-5.68	0.001942	*
214414_x_at	HBA1 /// HBA2: hemoglobin, alpha 1 /// hemoglobin, alpha 2	3039 /// 3040	100.3	14.66	17.58	8.19	-5.7	0.014409	*
220136_s_at	CRYBA2: crystallin, beta A2	1412	117.35	8.72	19.72	3.25	-5.95	0.003691	*
207150_at	SLC18A3: solute carrier family 18 (vesicular acetylcholine), member 3	6572	159.84	10.19	24.18	7.64	-6.61	0.000649	*
217028_at	CXCR4: chemokine (C-X-C motif) receptor 4	7852	143.56	6.78	21.66	6	-6.63	0.000193	*
203570_at	LOXL1: lysyl oxidase-like 1	4016	246.62	10.47	37.08	7.34	-6.65	0.000169	*
216120_s_at	ATP2B2: ATPase, Ca++ transporting, plasma membrane 2	491	76.1	8.35	11.43	3.81	-6.66	0.007369	*
202856_s_at	SLC16A3: solute carrier family 16, member 3 (monocarboxylic acid transporter 4)	9123	252.69	15.61	35.75	9.95	-7.07	0.000729	*
201438_at	COL6A3: collagen, type VI, alpha 3	1293	388.17	16.32	51.97	9.19	-7.47	0.00028	*
209560_s_at	DLK1: delta-like 1 homolog (Drosophila)	8788	391.17	16.18	49.44	9.32	-7.91	0.000241	*
202409_at	IGF2 /// INS-IGF2: insulin-like growth factor 2 (somatomedin A) /// INS-IGF2 readthrough transcript	3481 /// 723961	293.57	15.51	36.2	8.29	-8.11	0.000626	*
213479_at	NPTX2: neuronal pentraxin II	4885	297.51	11.33	35.6	17.71	-8.36	0.000587	*
211799_x_at	HLA-C: major histocompatibility complex, class I, C	3107	416.9	15.18	46.48	10.89	-8.97	7.9e-05	*
219837_s_at	CYTL1: cytokine-like 1	54360	482.36	26.31	52.32	8.42	-9.22	0.001795	*
201105_at	LGALS1: lectin, galactoside-binding, soluble, 1	3956	704.17	20.2	74.61	11.02	-9.44	8.6e-05	*
206461_x_at	MT1H: metallothionein 1H	4496	36.11	7.53	3.79	3.01	-9.52	0.036195	*
221385_s_at	FFAR3: free fatty acid receptor 3	2865	56.5	8.71	5.6	4.5	-10.09	0.0139	*
213524_s_at	G0S2: G0/G1switch 2	50486	288.84	10.86	28.12	8.1	-10.27	7.6e-05	*
Table S2D. Complete list of differentially regulated genes in cells treated with 50 nM rotenone for 4 week (619genes)
probe set	gene	Entrez ID	baseline mean	baselineSEM	experiment mean	experiment SEM	fold change	P value	filtered
204749_at	NAP1L3: nucleosome assembly protein 1-like 3	4675	35.81	3.95	293.29	52.9	8.19	0.039053	*
205619_s_at	MEOX1: mesenchyme homeobox 1	4222	18.26	4.22	110.25	10.24	6.04	0.005635	*
220129_at	SOHLH2: spermatogenesis and oogenesis specific basic helix-loop-helix 2	54937	52.7	5.23	307.8	48.63	5.84	0.033206	*
206376_at	SLC6A15: solute carrier family 6 (neutral amino acid transporter), member 15	55117	110.83	8.87	612.55	67.48	5.53	0.016302	*
203840_at	BLZF1: basic leucine zipper nuclear factor 1	8548	22.9	4.26	123.95	5.05	5.41	0.000128	*
203875_at	SMARCA1: SWI/SNF related, matrix associated, actin dependent regulator of chromatin, subfamily a, member 1	6594	47.61	7.16	252.93	27.75	5.31	0.01339	*
203542_s_at	KLF9: Kruppel-like factor 9	687	46.98	7.08	232.14	25.24	4.94	0.012998	*
205920_at	SLC6A6: solute carrier family 6 (neurotransmitter transporter, taurine), member 6	6533	46.94	14.13	224.7	15.67	4.79	0.00114	*
209210_s_at	FERMT2: fermitin family member 2	10979	370.37	13.87	1711.31	299.45	4.62	0.046152	*
209112_at	CDKN1B: cyclin-dependent kinase inhibitor 1B (p27, Kip1)	1027	158.57	12.26	715	76.72	4.51	0.016537	*
222161_at	NAALAD2: N-acetylated alpha-linked acidic dipeptidase 2	10003	68.53	4.54	298.8	36.69	4.36	0.023056	*
203869_at	USP46: ubiquitin specific peptidase 46	64854	46.97	7.68	202.52	18.37	4.31	0.006469	*
213222_at	PLCB1: phospholipase C, beta 1 (phosphoinositide-specific)	23236	88.89	10.49	382.86	48.47	4.31	0.022046	*
209894_at	LEPR: leptin receptor	3953	32.13	4.34	135.69	10.97	4.22	0.005233	*
203786_s_at	TPD52L1: tumor protein D52-like 1	7164	128.35	15.39	533.63	78.69	4.16	0.03172	*
208070_s_at	REV3L: REV3-like, catalytic subunit of DNA polymerase zeta (yeast)	5980	131.77	12.64	529.19	59.86	4.02	0.018389	*
209741_x_at	SCAPER: S-phase cyclin A-associated protein in the ER	49855	92.26	8.9	370.18	23.84	4.01	0.003321	*
209383_at	DDIT3: DNA-damage-inducible transcript 3	1649	366.71	23.42	1464.62	464.4	3.99	0.0141476	*
203455_s_at	SAT1: spermidine/spermine N1-acetyltransferase 1	6303	102.31	9.62	401.54	59.31	3.92	0.034239	*
217465_at	NCKAP1: NCK-associated protein 1	10787	49.96	8.96	195.37	27.97	3.91	0.026085	*
212764_at	ZEB1: zinc finger E-box binding homeobox 1	6935	60.72	5.52	230.69	34.37	3.8	0.035691	*
220346_at	MTHFD2L: methylenetetrahydrofolate dehydrogenase (NADP+ dependent) 2-like	441024	41.58	6.76	156.78	10.08	3.77	0.001287	*
214835_s_at	SUCLG2: succinate-CoA ligase, GDP-forming, beta subunit	8801	103.11	7.56	386.87	49.68	3.75	0.027026	*
218090_s_at	WDR11: WD repeat domain 11	55717	92.1	7.1	343.21	44.2	3.73	0.027078	*
218829_s_at	CHD7: chromodomain helicase DNA binding protein 7	55636	93.52	6.89	342.04	28.38	3.66	0.009561	*
219570_at	KIF16B: kinesin family member 16B	55614	40.47	4.7	148.3	17.16	3.66	0.01857	*
38892_at	KIAA0240: KIAA0240	23506	85.43	6.74	310.59	44	3.64	0.033584	*
205420_at	PEX7: peroxisomal biogenesis factor 7	5191	73.3	9.94	258.75	36.16	3.53	0.028823	*
212462_at	MYST4: MYST histone acetyltransferase (monocytic leukemia) 4	23522	125.75	7.92	435.79	43.87	3.47	0.016933	*
213258_at	TFPI: tissue factor pathway inhibitor (lipoprotein-associated coagulation inhibitor)	7035	78.83	6.98	272.43	30.44	3.46	0.01956	*
217127_at	CTH: cystathionase (cystathionine gamma-lyase)	1491	156.88	11.76	541.66	54.44	3.45	0.015991	*
217047_s_at	FAM13A: family with sequence similarity 13, member A	10144	174.29	18.19	598.67	56.56	3.43	0.01125	*
212779_at	KIAA1109: KIAA1109	84162	113.68	8.77	386.04	51.98	3.4	0.031557	*
213624_at	SMPDL3A: sphingomyelin phosphodiesterase, acid-like 3A	10924	120.15	12.32	407.07	49.64	3.39	0.023242	*
219793_at	SNX16: sorting nexin 16	64089	68.16	8.89	229.9	28.67	3.37	0.022113	*
213372_at	PAQR3: progestin and adipoQ receptor family member III	152559	114.15	11.08	380.14	31.19	3.33	0.007608	*
204112_s_at	HNMT: histamine N-methyltransferase	3176	38.69	5.84	128.61	7.57	3.32	0.000956	*
205190_at	PLS1: plastin 1	5357	94.99	6.2	315.49	32.88	3.32	0.018647	*
209451_at	TANK: TRAF family member-associated NFKB activator	10010	74.03	6.92	245.67	17.86	3.32	0.00514	*
213549_at	PDZD8: PDZ domain containing 8	118987	49.13	5.82	162.95	15.02	3.32	0.009321	*
203493_s_at	CEP57: centrosomal protein 57kDa	9702	139.53	9.36	461.2	42.67	3.31	0.013867	*
210612_s_at	SYNJ2: synaptojanin 2	8871	87.78	10.01	285.31	36.76	3.25	0.026166	*
202704_at	TOB1: transducer of ERBB2, 1	10140	77.6	9.7	251.56	9.22	3.24	0.000205	*
213239_at	PIBF1: progesterone immunomodulatory binding factor 1	10464	83.55	7.71	270.93	16.13	3.24	0.002252	*
213452_at	ZNF184: zinc finger protein 184	7738	94.67	11.87	307.17	11.39	3.24	0.000209	*
218772_x_at	TMEM38B: transmembrane protein 38B	55151	141.91	6.09	459.26	70.13	3.24	0.04459	*
219003_s_at	MANEA: mannosidase, endo-alpha	79694	106.77	7.15	343.15	43.21	3.21	0.029058	*
206205_at	MPHOSPH9: M-phase phosphoprotein 9	10198	105.65	13.78	338.19	26.78	3.2	0.004573	*
219023_at	AP1AR: adaptor-related protein complex 1 associated regulatory protein	55435	125.47	13.01	401.41	45.3	3.2	0.019413	*
202234_s_at	SLC16A1: solute carrier family 16, member 1 (monocarboxylic acid transporter 1)	6566	143.36	15.5	456.68	42.37	3.19	0.010452	*
203438_at	STC2: stanniocalcin 2	8614	98.22	10.6	312.07	37.2	3.18	0.022141	*
213320_at	PRMT3: protein arginine methyltransferase 3	10196	213.07	40.34	677.6	87.05	3.18	0.019341	*
203080_s_at	BAZ2B: bromodomain adjacent to zinc finger domain, 2B	29994	244.59	24.84	776.14	67.92	3.17	0.009105	*
209285_s_at	C3orf63: chromosome 3 open reading frame 63	23272	247.82	9.99	783.43	68.07	3.16	0.014259	*
213331_s_at	NEK1: NIMA (never in mitosis gene a)-related kinase 1	4750	116.96	8.97	368.93	35.09	3.15	0.014359	*
218170_at	ISOC1: isochorismatase domain containing 1	51015	175.53	14.89	545.55	31.93	3.11	0.002369	*
212308_at	CLASP2: cytoplasmic linker associated protein 2	23122	62.34	4.88	192.57	22.82	3.09	0.025116	*
213118_at	UHRF1BP1L: UHRF1 binding protein 1-like	23074	62.78	8.51	193.32	15.71	3.08	0.004831	*
202923_s_at	GCLC: glutamate-cysteine ligase, catalytic subunit	2729	228.66	25.66	701.77	117.25	3.07	0.0490515	*
219157_at	KLHL2: kelch-like 2, Mayven (Drosophila)	11275	93	9.23	285.52	13.78	3.07	0.000651	*
204176_at	KLHL20: kelch-like 20 (Drosophila)	27252	64.34	7.68	196.43	21.5	3.05	0.016619	*
203884_s_at	RAB11FIP2: RAB11 family interacting protein 2 (class I)	22841	67.71	10.54	205.63	22.57	3.04	0.013481	*
212184_s_at	TAB2: TGF-beta activated kinase 1/MAP3K7 binding protein 2	23118	342.1	25.51	1040.54	163.29	3.04	0.047534	*
218793_s_at	SCML1: sex comb on midleg-like 1 (Drosophila)	6322	206.79	10.94	626.08	31.58	3.03	0.002664	*
212615_at	CHD9: chromodomain helicase DNA binding protein 9	80205	91.34	9.34	275.45	16.06	3.02	0.00162	*
213306_at	MPDZ: multiple PDZ domain protein	8777	137.98	7.5	417.16	42.29	3.02	0.019568	*
209681_at	SLC19A2: solute carrier family 19 (thiamine transporter), member 2	10560	90.93	5.59	274.1	37.79	3.01	0.037527	*
217954_s_at	PHF3: PHD finger protein 3	23469	306.63	23.76	922.24	62.62	3.01	0.004978	*
218297_at	FAM188A: family with sequence similarity 188, member A	80013	56.3	5.84	169.48	19.08	3.01	0.019892	*
212367_at	FEM1B: fem-1 homolog b (C. elegans)	10116	165.35	12.53	495.49	41.9	3	0.010613	*
213005_s_at	KANK1: KN motif and ankyrin repeat domains 1	23189	263.03	13.26	790.2	54.8	3	0.007802	*
212839_s_at	TROVE2: TROVE domain family, member 2	6738	64.68	4.53	193.16	23.14	2.99	0.02722	*
214030_at	CRYBG3: beta-gamma crystallin domain containing 3	131544	92.59	12.64	276.8	18.88	2.99	0.002195	*
221869_at	ZNF512B: zinc finger protein 512B	57473	95.47	9.18	283.13	42.82	2.97	0.043031	*
205830_at	CLGN: calmegin	1047	184.66	17.56	547.37	40.49	2.96	0.005321	*
204831_at	CDK8: cyclin-dependent kinase 8	1024	185.57	19.68	545.85	47.37	2.94	0.008581	*
203640_at	MBNL2: muscleblind-like 2 (Drosophila)	10150	117.27	11.64	342.47	52.68	2.92	0.044933	*
213568_at	OSR2: odd-skipped related 2 (Drosophila)	116039	47.87	4.05	138.61	12.83	2.9	0.013098	*
203946_s_at	ARG2: arginase, type II	384	166.47	17.38	480.63	65	2.89	0.03305	*
219522_at	FJX1: four jointed box 1 (Drosophila)	24147	122.9	11.3	354.76	45.59	2.89	0.030486	*
202557_at	STCH: stress 70 protein chaperone, microsome-associated, 60kDa; HSPA13: heat shock protein 70kDa family, member 13	6782	167.78	10.25	483.87	30.24	2.88	0.004887	*
219617_at	C2orf34: chromosome 2 open reading frame 34	79823	54.64	5.04	157.56	13.24	2.88	0.008892	*
204646_at	DPYD: dihydropyrimidine dehydrogenase	1806	66.06	5.09	189.43	8.57	2.87	0.000759	*
217936_at	ARHGAP5: Rho GTPase activating protein 5	394	108.88	8.34	312.5	35.27	2.87	0.02372	*
201116_s_at	CPE: carboxypeptidase E	1363	120.57	7.86	344.32	18.32	2.86	0.002375	*
204098_at	RBMX2: RNA binding motif protein, X-linked 2	51634	99.46	12.98	284.02	22.88	2.86	0.004975	*
213070_at	PIK3C2A: phosphoinositide-3-kinase, class 2, alpha polypeptide	5286	254.53	25.52	726.86	74.58	2.86	0.015955	*
201567_s_at	GOLGA4: golgin A4	2803	212.51	15.67	602.55	46.38	2.84	0.008249	*
203049_s_at	TTC37: tetratricopeptide repeat domain 37	9652	256.07	26.48	727.1	80.85	2.84	0.019917	*
214155_s_at	LARP4: La ribonucleoprotein domain family, member 4	113251	78.51	6.76	222.91	12.34	2.84	0.001708	*
209120_at	NR2F2: nuclear receptor subfamily 2, group F, member 2	7026	222.12	17.66	627.82	29.18	2.83	0.000811	*
206261_at	ZNF239: zinc finger protein 239	8187	87.8	6.04	247.71	30.86	2.82	0.031316	*
212709_at	NUP160: nucleoporin 160kDa	23279	119.3	15.63	337.01	27.62	2.82	0.005345	*
219961_s_at	PLK1S1: polo-like kinase 1 substrate 1	55857	157.55	19.03	442.89	68.81	2.81	0.045074	*
213248_at	LOC730101: hypothetical LOC730101	730101	135.73	12.55	379.7	50.83	2.8	0.034436	*
202797_at	SACM1L: SAC1 suppressor of actin mutations 1-like (yeast)	22908	245.83	17.45	686.17	80.26	2.79	0.02711	*
203216_s_at	MYO6: myosin VI	4646	129.61	11.43	360.8	40.43	2.78	0.022481	*
215207_x_at	NUS1 /// NUS1P3: nuclear undecaprenyl pyrophosphate synthase 1 homolog (S. cerevisiae) /// nuclear undecaprenyl pyrophosphate synthase 1 homolog (S. cerevisiae) pseudogene 3	11049 /// 116150	181.29	33.88	503.4	58.21	2.78	0.014809	*
201200_at	CREG1: cellular repressor of E1A-stimulated genes 1	8804	235.11	12.62	651.1	80.61	2.77	0.032924	*
202142_at	COPS8: COP9 constitutive photomorphogenic homolog subunit 8 (Arabidopsis)	10920	373.55	64.13	1036.47	91.03	2.77	0.005579	*
203156_at	AKAP11: A kinase (PRKA) anchor protein 11	11215	319.41	18.53	883.64	109.66	2.77	0.032707	*
203593_at	CD2AP: CD2-associated protein	23607	287.82	12.74	797.99	56.85	2.77	0.00946	*
204645_at	CCNT2: cyclin T2	905	96.27	9.11	267.01	19.45	2.77	0.005067	*
216841_s_at	SOD2: superoxide dismutase 2, mitochondrial	6648	108.1	11.28	299.62	13.06	2.77	0.000419	*
201218_at	CTBP2: C-terminal binding protein 2	1488	189.28	13.6	522.72	31.72	2.76	0.003542	*
205584_at	ALG13: asparagine-linked glycosylation 13 homolog (S. cerevisiae)	79868	92.88	7.4	256.52	29.31	2.76	0.024858	*
209314_s_at	HBS1L: HBS1-like (S. cerevisiae)	10767	110.38	12.03	303.67	35.46	2.75	0.02271	*
212624_s_at	CHN1: chimerin (chimaerin) 1	1123	302.39	29.65	831.14	81.76	2.75	0.014545	*
213227_at	PGRMC2: progesterone receptor membrane component 2	10424	87.33	9.99	240.09	21.25	2.75	0.008685	*
213510_x_at	LOC220594: ubiquitin specific peptidase 6 (Tre-2 oncogene) pseudogene	220594	212.8	17.5	584.56	69.22	2.75	0.026976	*
203282_at	GBE1: glucan (1,4-alpha-), branching enzyme 1	2632	103.61	10.25	284	22.69	2.74	0.006934	*
205672_at	XPA: xeroderma pigmentosum, complementation group A	7507	114.28	12.79	311.09	17.62	2.72	0.001256	*
206875_s_at	SLK: STE20-like kinase	9748	123.72	17.38	336.83	27.89	2.72	0.005274	*
212774_at	ZNF238: zinc finger protein 238	10472	63.52	4.56	173.07	15.84	2.72	0.014618	*
212907_at	SLC30A1: solute carrier family 30 (zinc transporter), member 1	7779	141.38	8.51	384.61	19.92	2.72	0.002396	*
219479_at	KDELC1: KDEL (Lys-Asp-Glu-Leu) containing 1	79070	66.2	7.63	180.33	11.04	2.72	0.001738	*
203791_at	DMXL1: Dmx-like 1	1657	122.49	8.73	331.85	43.97	2.71	0.03703	*
202319_at	SENP6: SUMO1/sentrin specific peptidase 6	26054	87.84	14.33	236.71	17.51	2.69	0.003155	*
204521_at	C12orf24: chromosome 12 open reading frame 24	29902	376.42	32.95	1013.35	61.98	2.69	0.002658	*
218303_x_at	KRCC1: lysine-rich coiled-coil 1	51315	123.61	12.95	332.24	30.11	2.69	0.010523	*
218854_at	DSE: dermatan sulfate epimerase	29940	242.61	10.52	651.7	79.66	2.69	0.03397	*
221823_at	C5orf30: chromosome 5 open reading frame 30	90355	284.86	12.86	765.15	57.45	2.69	0.011021	*
203525_s_at	APC: adenomatous polyposis coli	324	181.85	7.67	487.18	45.06	2.68	0.01873	*
212511_at	PICALM: phosphatidylinositol binding clathrin assembly protein	8301	74.68	5.8	200.26	18.27	2.68	0.013894	*
213472_at	HNRNPH1: heterogeneous nuclear ribonucleoprotein H1 (H)	3187	84.19	6.18	225.5	23.81	2.68	0.021557	*
220051_at	PRSS21: protease, serine, 21 (testisin)	10942	114.96	11.65	307.8	20.73	2.68	0.003276	*
201734_at	CLCN3: chloride channel 3	1182	461.77	36.24	1227.16	123.31	2.66	0.018383	*
202512_s_at	ATG5: ATG5 autophagy related 5 homolog (S. cerevisiae)	9474	81.25	11.34	216.06	11.57	2.66	0.001142	*
205904_at	MICA: MHC class I polypeptide-related sequence A	100507436	94.5	10.07	251.5	21.22	2.66	0.007938	*
206405_x_at	USP6: ubiquitin specific peptidase 6 (Tre-2 oncogene)	9098	164.08	8.57	436.6	50.4	2.66	0.029593	*
212946_at	KIAA0564: KIAA0564	23078	277.01	12.12	736.34	66.73	2.66	0.017851	*
219470_x_at	CCNJ: cyclin J	54619	71.07	6.29	189.2	15.34	2.66	0.00843	*
202733_at	P4HA2: prolyl 4-hydroxylase, alpha polypeptide II	8974	77.46	6.86	205	22.16	2.65	0.021166	*
202609_at	EPS8: epidermal growth factor receptor pathway substrate 8	2059	155.99	12.52	412.59	45.24	2.64	0.023114	*
213262_at	SACS: spastic ataxia of Charlevoix-Saguenay (sacsin)	26278	325.69	13.86	860.01	52.83	2.64	0.006631	*
206601_s_at	HOXD3: homeobox D3	3232	60.4	5.31	159.09	12.34	2.63	0.007237	*
219412_at	RAB38: RAB38, member RAS oncogene family	23682	95.89	7.31	250.92	22.72	2.62	0.014003	*
206653_at	POLR3G: polymerase (RNA) III (DNA directed) polypeptide G (32kD)	10622	148.37	10.23	389.1	48.44	2.62	0.033478	*
201624_at	DARS: aspartyl-tRNA synthetase	1615	301.38	24.78	785.37	55.67	2.61	0.005568	*
203574_at	NFIL3: nuclear factor, interleukin 3 regulated	4783	215.75	12.52	562.6	55.02	2.61	0.019978	*
205063_at	SIP1: survival of motor neuron protein interacting protein 1	8487	120.09	14.12	313.76	29.16	2.61	0.010419	*
213737_x_at	GOLGA8H: golgin A8 family, member H	728498	212.92	15.73	555.03	36.51	2.61	0.00477	*
217886_at	EPS15: epidermal growth factor receptor pathway substrate 15	2060	230.58	8.42	600.73	66.53	2.61	0.029172	*
203830_at	C17orf75: chromosome 17 open reading frame 75	64149	90.65	8.39	235.83	17.51	2.6	0.005744	*
214855_s_at	RALGAPA1: Ral GTPase activating protein, alpha subunit 1 (catalytic)	253959	233.03	11.36	605.13	52.24	2.6	0.015695	*
204634_at	NEK4: NIMA (never in mitosis gene a)-related kinase 4	6787	126.69	10.59	328.03	26.89	2.59	0.009443	*
213282_at	APOOL: apolipoprotein O-like	139322	180.96	15.54	468.12	65.33	2.59	0.041737	*
213853_at	DNAJC24: DnaJ (Hsp40) homolog, subfamily C, member 24	120526	224.71	33.08	579.82	36.88	2.58	0.002096	*
218929_at	CDKN2AIP: CDKN2A interacting protein	55602	165.36	11.12	426.79	30.5	2.58	0.007314	*
222317_at	PDE3B: phosphodiesterase 3B, cGMP-inhibited	5140	89.29	7.6	230.59	12.07	2.58	0.001314	*
201581_at	TMX4: thioredoxin-related transmembrane protein 4	56255	238.79	22.24	613.62	43.64	2.57	0.004782	*
204496_at	STRN3: striatin, calmodulin binding protein 3	29966	213.77	9.74	550.23	54.48	2.57	0.022383	*
202979_s_at	CREBZF: CREB/ATF bZIP transcription factor	58487	132.19	8.16	338.79	12.28	2.56	0.000349	*
208966_x_at	IFI16: interferon, gamma-inducible protein 16	3428	426.94	29.75	1094.14	130.95	2.56	0.031196	*
218437_s_at	LZTFL1: leucine zipper transcription factor-like 1	54585	124.11	12.31	317.32	26.2	2.56	0.008111	*
220474_at	SLC25A21: solute carrier family 25 (mitochondrial oxodicarboxylate carrier), member 21	89874	82.57	6.05	211.63	6.48	2.56	0.000134	*
218396_at	VPS13C: vacuolar protein sorting 13 homolog C (S. cerevisiae)	54832	342.91	25.68	876.73	123.04	2.56	0.044149	*
213761_at	MDM1: Mdm1 nuclear protein homolog (mouse)	56890	126.41	10.13	321.41	20.39	2.54	0.003653	*
221510_s_at	GLS: glutaminase	2744	290.04	21.66	738.15	71.02	2.54	0.017345	*
203970_s_at	PEX3: peroxisomal biogenesis factor 3	8504	173.38	8.21	438.29	19.57	2.53	0.001878	*
205139_s_at	UST: uronyl-2-sulfotransferase	10090	120.45	11.48	304.36	30.64	2.53	0.01696	*
206668_s_at	SCAMP1: secretory carrier membrane protein 1	9522	137.77	15.98	347.42	30.32	2.52	0.008525	*
202946_s_at	BTBD3: BTB (POZ) domain containing 3	22903	237.51	13.65	595.44	36.25	2.51	0.004968	*
203673_at	TG: thyroglobulin	7038	216.28	7.38	543.61	52.97	2.51	0.023408	*
205372_at	PLAG1: pleiomorphic adenoma gene 1	5324	169.53	14.03	424.97	32.37	2.51	0.007439	*
211596_s_at	LRIG1: leucine-rich repeats and immunoglobulin-like domains 1	26018	150.44	12.24	377.88	26.8	2.51	0.005744	*
214761_at	ZNF423: zinc finger protein 423	23090	189.19	12.97	474.19	52.25	2.51	0.026288	*
203820_s_at	IGF2BP3: insulin-like growth factor 2 mRNA binding protein 3	10643	384.13	22.29	958.64	77	2.5	0.012276	*
214895_s_at	ADAM10: ADAM metallopeptidase domain 10	102	122.96	7.49	307.54	16.27	2.5	0.002571	*
218545_at	CCDC91: coiled-coil domain containing 91	55297	174.83	12.35	436.23	38.03	2.5	0.013692	*
210005_at	GART: phosphoribosylglycinamide formyltransferase, phosphoribosylglycinamide synthetase, phosphoribosylaminoimidazole synthetase	2618	117.33	12.64	291.62	9.62	2.49	0.000562	*
217894_at	KCTD3: potassium channel tetramerisation domain containing 3	51133	361.04	10.5	900.25	53.44	2.49	0.007816	*
202930_s_at	SUCLA2: succinate-CoA ligase, ADP-forming, beta subunit	8803	355.09	38.5	876.01	91.29	2.47	0.017533	*
212761_at	TCF7L2: transcription factor 7-like 2 (T-cell specific, HMG-box)	6934	215.31	14.55	531.7	25.05	2.47	0.001201	*
221193_s_at	ZCCHC10: zinc finger, CCHC domain containing 10	54819	174.78	12.26	430.91	36.28	2.47	0.012485	*
205433_at	BCHE: butyrylcholinesterase	590	80.32	5.89	197.68	12.07	2.46	0.003584	*
217739_s_at	NAMPT: nicotinamide phosphoribosyltransferase	10135	370.31	31.17	911.82	120.96	2.46	0.039285	*
204407_at	TTF2: transcription termination factor, RNA polymerase II	8458	119.63	9.76	293.56	27.13	2.45	0.014935	*
204643_s_at	ENOX2: ecto-NOX disulfide-thiol exchanger 2	10495	101.74	10.18	249.03	13.92	2.45	0.001511	*
204686_at	IRS1: insulin receptor substrate 1	3667	99.68	14.16	243.99	15.26	2.45	0.002322	*
205588_s_at	FGFR1OP: FGFR1 oncogene partner	11116	211.78	10.32	517.93	38.69	2.45	0.011331	*
204120_s_at	ADK: adenosine kinase	132	122.35	13.6	299.07	17.55	2.44	0.001732	*
216321_s_at	NR3C1: nuclear receptor subfamily 3, group C, member 1 (glucocorticoid receptor)	2908	67.48	8.94	164.43	15.38	2.44	0.01012	*
205052_at	AUH: AU RNA binding protein/enoyl-CoA hydratase	549	158.68	14.97	387.33	19.79	2.44	0.001074	*
209409_at	GRB10: growth factor receptor-bound protein 10	2887	411.01	23.36	1002.43	131.63	2.44	0.042436	*
213145_at	FBXL14: F-box and leucine-rich repeat protein 14	144699	241.36	16.72	588.48	48.56	2.44	0.01194	*
64883_at	MOSPD2: motile sperm domain containing 2	158747	115.21	6.24	280.17	27.51	2.43	0.022223	*
201437_s_at	EIF4E: eukaryotic translation initiation factor 4E	1977	265.34	21.31	644.21	40.47	2.43	0.00355	*
201534_s_at	UBL3: ubiquitin-like 3	5412	98.26	9.11	238.82	11.67	2.43	0.000902	*
203356_at	CAPN7: calpain 7	23473	220.43	15.45	534.93	32.56	2.43	0.003817	*
217317_s_at	HERC2P2 /// HERC2P9: hect domain and RLD 2 pseudogene 2 /// hect domain and RLD 2 pseudogene 9	400322 /// 440248	303.36	28.82	737.82	105.15	2.43	0.045548	*
217989_at	HSD17B11: hydroxysteroid (17-beta) dehydrogenase 11	51170	212.38	17.48	515.48	58.82	2.43	0.027589	*
218578_at	CDC73: cell division cycle 73, Paf1/RNA polymerase II complex component, homolog (S. cerevisiae)	79577	160.3	18.03	390.09	28.8	2.43	0.004572	*
218750_at	TAF1D: TATA box binding protein (TBP)-associated factor, RNA polymerase I, D, 41kDa	79101	169.27	8.85	410.82	54.12	2.43	0.043519	*
202506_at	SSFA2: sperm specific antigen 2	6744	293.26	25.51	710.88	73.18	2.42	0.020092	*
212824_at	FUBP3: far upstream element (FUSE) binding protein 3	8939	190.31	24.19	458.03	41.88	2.41	0.00977	*
212928_at	TSPYL4: TSPY-like 4	23270	352.02	19.81	846.72	94.61	2.41	0.030248	*
212875_s_at	C2CD2: C2 calcium-dependent domain containing 2	25966	70.62	8.01	169.45	14.66	2.4	0.008832	*
214683_s_at	CLK1 /// PPIL3: CDC-like kinase 1 /// peptidylprolyl isomerase (cyclophilin)-like 3	1195 /// 53938	144.98	11.45	347.47	20.41	2.4	0.002699	*
218364_at	LRRFIP2: leucine rich repeat (in FLII) interacting protein 2	9209	85.79	6.18	206.08	16.35	2.4	0.010263	*
218737_at	SBNO1: strawberry notch homolog 1 (Drosophila)	55206	94.78	5.59	227.47	19.63	2.4	0.015466	*
202125_s_at	TRAK2: trafficking protein, kinesin binding 2	66008	312.66	19.06	746.84	80.87	2.39	0.027667	*
204849_at	TCFL5: transcription factor-like 5 (basic helix-loop-helix)	10732	251.54	11.53	601.51	40.2	2.39	0.008711	*
220553_s_at	PRPF39: PRP39 pre-mRNA processing factor 39 homolog (S. cerevisiae)	55015	127.71	8.94	304.75	26.74	2.39	0.014632	*
213786_at	TAX1BP1: Tax1 (human T-cell leukemia virus type I) binding protein 1	8887	19.89	2.5	47.33	6.39	2.38	0.036443	*
201366_at	ANXA7: annexin A7	310	190.44	24.3	454.18	22.1	2.38	0.001356	*
203177_x_at	TFAM: transcription factor A, mitochondrial	7019	150.75	10.3	359.38	13.95	2.38	0.000434	*
212262_at	QKI: quaking homolog, KH domain RNA binding (mouse)	9444	279.25	17.57	664.86	49.25	2.38	0.009312	*
215245_x_at	FMR1: fragile X mental retardation 1	2332	315.72	21.14	752.57	37.87	2.38	0.001721	*
53071_s_at	C17orf101: chromosome 17 open reading frame 101	79701	134.73	7.35	319.43	21.3	2.37	0.007522	*
209674_at	CRY1: cryptochrome 1 (photolyase-like)	1407	275.67	14.8	652.87	40.75	2.37	0.006082	*
213194_at	ROBO1: roundabout, axon guidance receptor, homolog 1 (Drosophila)	6091	323.24	13.24	765.22	81.89	2.37	0.02996	*
215143_at	DPY19L2P2: dpy-19-like 2 pseudogene 2 (C. elegans)	349152	89.76	11.08	212.94	18.42	2.37	0.008226	*
218889_at	NOC3L: nucleolar complex associated 3 homolog (S. cerevisiae)	64318	254.93	15.55	604.63	73.58	2.37	0.036662	*
221596_s_at	C7orf64: chromosome 7 open reading frame 64	84060	68.23	9.66	161.65	5.19	2.37	0.003129	*
203284_s_at	HS2ST1: heparan sulfate 2-O-sulfotransferase 1	9653	268.99	15.01	635.52	43.56	2.36	0.008092	*
204019_s_at	SH3YL1: SH3 domain containing, Ysc84-like 1 (S. cerevisiae)	26751	248.59	13.8	587.44	28.75	2.36	0.002147	*
212177_at	SFRS18: splicing factor, arginine/serine-rich 18	25957	299.61	40.27	706.47	67.27	2.36	0.011186	*
212215_at	PREPL: prolyl endopeptidase-like	9581	320.07	20.82	756.27	55.85	2.36	0.008984	*
218071_s_at	MKRN2: makorin ring finger protein 2	23609	280.6	15.73	661.67	46.32	2.36	0.008654	*
209648_x_at	SOCS5: suppressor of cytokine signaling 5	9655	122.95	12.2	288.36	13.79	2.35	0.000909	*
215146_s_at	TTC28: tetratricopeptide repeat domain 28	23331	201.51	13.95	473.81	42.57	2.35	0.01606	*
218833_at	ZAK: sterile alpha motif and leucine zipper containing kinase AZK	51776	77.7	14.21	182.75	12.16	2.35	0.005297	*
219188_s_at	MACROD1: MACRO domain containing 1	28992	135.56	15.3	318.76	37.47	2.35	0.026221	*
204243_at	RLF: rearranged L-myc fusion	6018	146.92	10.79	343.49	20.84	2.34	0.00357	*
212483_at	NIPBL: Nipped-B homolog (Drosophila)	25836	192.46	13.92	449.83	46.91	2.34	0.02406	*
222103_at	ATF1: activating transcription factor 1	466	261.81	22.74	611.97	47.84	2.34	0.008169	*
209666_s_at	CHUK: conserved helix-loop-helix ubiquitous kinase	1147	82.58	9.19	192.3	12.76	2.33	0.003144	*
212557_at	ZNF451: zinc finger protein 451	26036	338.43	23.79	787.63	83.02	2.33	0.025214	*
218230_at	ARFIP1: ADP-ribosylation factor interacting protein 1	27236	156.69	29.12	365.03	20.31	2.33	0.00595	*
218604_at	LEMD3: LEM domain containing 3	23592	172.89	23.25	402.93	32.5	2.33	0.00609	*
213552_at	GLCE: glucuronic acid epimerase	26035	253.07	39.61	589.86	74.2	2.33	0.027019	*
202265_at	BMI1: BMI1 polycomb ring finger oncogene	648	337.34	16.64	782.4	86.34	2.32	0.031763	*
204783_at	MLF1: myeloid leukemia factor 1	4291	84.51	6.3	195.97	9.39	2.32	0.001128	*
207405_s_at	RAD17: RAD17 homolog (S. pombe)	5884	262.45	23.8	609.9	48.22	2.32	0.008164	*
212586_at	CAST: calpastatin	831	186.91	11.08	433.56	33.92	2.32	0.011962	*
217941_s_at	ERBB2IP: erbb2 interacting protein	55914	254.54	39.4	591.06	49.52	2.32	0.006899	*
218513_at	C4orf43: chromosome 4 open reading frame 43	55319	343.13	13.06	795.03	23.96	2.32	0.000402	*
209084_s_at	RAB28: RAB28, member RAS oncogene family	9364	105.01	7.47	242.78	23.83	2.31	0.020789	*
202266_at	TDP2/TTRAP: tyrosyl-DNA phosphodiesterase 2	51567	440.28	32.68	1012.98	65.03	2.3	0.004541	*
203474_at	IQGAP2: IQ motif containing GTPase activating protein 2	10788	287.11	13.81	660.17	76.97	2.3	0.036458	*
205761_s_at	DUS4L: dihydrouridine synthase 4-like (S. cerevisiae)	11062	133.42	8.66	306.22	22.54	2.3	0.009136	*
209115_at	UBA3: ubiquitin-like modifier activating enzyme 3	9039	340.03	25.88	781.56	52.84	2.3	0.005459	*
212418_at	ELF1: E74-like factor 1 (ets domain transcription factor)	1997	165.89	13.1	381.05	41.54	2.3	0.026526	*
212688_at	PIK3CB: phosphoinositide-3-kinase, catalytic, beta polypeptide	5291	111.14	10.77	255.21	29.67	2.3	0.028518	*
218761_at	RNF111: ring finger protein 111	54778	127.4	10.39	293.58	19.13	2.3	0.004224	*
204742_s_at	PDS5B: PDS5, regulator of cohesion maintenance, homolog B (S. cerevisiae)	23047	210.15	17.9	480.27	21.91	2.29	0.000811	*
209475_at	USP15: ubiquitin specific peptidase 15	9958	183.86	9.37	421.17	46.13	2.29	0.031516	*
202960_s_at	MUT: methylmalonyl CoA mutase	4594	383.15	19.87	875.18	73.48	2.28	0.016252	*
204720_s_at	DNAJC6: DnaJ (Hsp40) homolog, subfamily C, member 6	9829	85.75	7.62	195.94	12.23	2.28	0.003125	*
209649_at	STAM2: signal transducing adaptor molecule (SH3 domain and ITAM motif) 2	10254	87.57	5.98	200.08	14.99	2.28	0.009264	*
212366_at	ZNF292: zinc finger protein 292	23036	156.4	15.01	356.67	37.1	2.28	0.02074	*
212414_s_at	GLYR1 /// SEPT6: glyoxylate reductase 1 homolog (Arabidopsis) /// septin 6	23157 /// 84656	127.38	12.55	289.94	26.32	2.28	0.012871	*
218218_at	APPL2: adaptor protein, phosphotyrosine interaction, PH domain and leucine zipper containing 2	55198	163.76	16.17	373.23	22.67	2.28	0.002474	*
202137_s_at	ZMYND11: zinc finger, MYND domain containing 11	10771	88.22	6.64	199.86	15.48	2.27	0.009505	*
210621_s_at	RASA1: RAS p21 protein activator (GTPase activating protein) 1	5921	172.3	14.03	390.85	32.19	2.27	0.01094	*
214684_at	MEF2A: myocyte enhancer factor 2A	4205	115.26	12.51	262.16	28.4	2.27	0.02171	*
201571_s_at	DCTD: dCMP deaminase	1635	274.31	16.24	619.63	69.33	2.26	0.032406	*
202847_at	PCK2: phosphoenolpyruvate carboxykinase 2 (mitochondrial)	5106	193.63	8.81	438.21	34.92	2.26	0.015255	*
203224_at	RFK: riboflavin kinase	55312	200.01	12.22	452.65	21.48	2.26	0.001563	*
209242_at	PEG3: paternally expressed 3	5178	159.49	8.77	360.64	37.15	2.26	0.027172	*
213373_s_at	CASP8: caspase 8, apoptosis-related cysteine peptidase	841	149.68	8.78	338.42	14.69	2.26	0.001071	*
218611_at	IER5: immediate early response 5	51278	162.14	10.08	366.67	12.52	2.26	0.000285	*
218766_s_at	WARS2: tryptophanyl tRNA synthetase 2, mitochondrial	10352	150.32	16.31	339.24	25.08	2.26	0.005289	*
219166_at	C14orf104: chromosome 14 open reading frame 104	55172	127.28	7.43	288.03	12.03	2.26	0.000885	*
202672_s_at	ATF3: activating transcription factor 3	467	97.45	7.92	219.23	15.71	2.25	0.00649	*
204314_s_at	CREB1: cAMP responsive element binding protein 1	1385	129	13.59	289.69	23.24	2.25	0.007645	*
208398_s_at	TBPL1: TBP-like 1	9519	331.37	17.55	746.7	86.68	2.25	0.036417	*
210346_s_at	CLK4: CDC-like kinase 4	57396	152.89	13.12	344.36	12.88	2.25	0.000482	*
212673_at	METAP1: methionyl aminopeptidase 1	23173	405.06	30.65	910.87	110.47	2.25	0.036584	*
222201_s_at	CASP8AP2: caspase 8 associated protein 2	9994	311.58	22.21	700.74	34.69	2.25	0.00147	*
201873_s_at	ABCE1: ATP-binding cassette, sub-family E (OABP), member 1	6059	819.58	39.18	1839.41	122.24	2.24	0.008809	*
202304_at	FNDC3A: fibronectin type III domain containing 3A	22862	253.93	21.25	569.82	58.98	2.24	0.02281	*
212569_at	SMCHD1: structural maintenance of chromosomes flexible hinge domain containing 1	23347	203.21	10.31	454.22	20.01	2.24	0.001565	*
214766_s_at	AHCTF1: AT hook containing transcription factor 1	25909	233.81	18.45	524.3	45.68	2.24	0.013866	*
202364_at	MXI1: MAX interactor 1	4601	357.79	24.17	796.61	59.24	2.23	0.009358	*
203581_at	RAB4A: RAB4A, member RAS oncogene family	5867	84.95	6.95	189.28	9.15	2.23	0.001122	*
204523_at	ZNF140: zinc finger protein 140	7699	93.25	8.14	208.27	14.43	2.23	0.005187	*
209763_at	CHRDL1: chordin-like 1	91851	135.28	12.53	300.99	17.98	2.23	0.002549	*
210054_at	HAUS3: HAUS augmin-like complex, subunit 3	79441	125.46	7.02	279.72	20.54	2.23	0.01068	*
212140_at	PDS5A: PDS5, regulator of cohesion maintenance, homolog A (S. cerevisiae)	23244	400.12	23.73	890.81	95.53	2.23	0.029827	*
220768_s_at	CSNK1G3: casein kinase 1, gamma 3	1456	283.98	24.18	634.22	59.73	2.23	0.016921	*
204286_s_at	PMAIP1: phorbol-12-myristate-13-acetate-induced protein 1	5366	154.69	13.56	343.54	46.72	2.22	0.046858	*
207719_x_at	CEP170: centrosomal protein 170kDa	9859	457.69	21.48	1017.43	115.4	2.22	0.036156	*
211194_s_at	TP63: tumor protein p63	8626	128.56	10.79	285.29	35.67	2.22	0.038706	*
209903_s_at	ATR: ataxia telangiectasia and Rad3 related	545	348.34	15.42	774.12	99.48	2.22	0.047518	*
203403_s_at	RNF6: ring finger protein (C3H2C3 type) 6	6049	293.55	22.71	647.73	30.22	2.21	0.001025	*
216713_at	KRIT1: KRIT1, ankyrin repeat containing	889	120.53	11.93	266.08	16.1	2.21	0.002598	*
212224_at	ALDH1A1: aldehyde dehydrogenase 1 family, member A1	216	230.32	9	507.4	34.08	2.2	0.010726	*
218311_at	MAP4K3: mitogen-activated protein kinase kinase kinase kinase 3	8491	108.99	12.44	239.26	24.27	2.2	0.017672	*
219676_at	ZSCAN16: zinc finger and SCAN domain containing 16	80345	80.08	4.13	175.85	6.63	2.2	0.000671	*
220549_at	RAD54B: RAD54 homolog B (S. cerevisiae)	25788	30.81	3.91	67.62	4.72	2.19	0.004311	*
205122_at	TMEFF1: transmembrane protein with EGF-like and two follistatin-like domains 1	8577	152.74	19.85	333.75	31.73	2.19	0.012943	*
215596_s_at	LTN1: listerin E3 ubiquitin protein ligase 1	26046	442.75	17.86	967.88	99.43	2.19	0.030694	*
203685_at	BCL2: B-cell CLL/lymphoma 2	596	133.83	11.75	291.4	21.05	2.18	0.006338	*
205401_at	AGPS: alkylglycerone phosphate synthase	8540	313.73	15.53	684.61	45.21	2.18	0.008622	*
208861_s_at	ATRX: alpha thalassemia/mental retardation syndrome X-linked	546	589.87	31.33	1285.43	114.61	2.18	0.02006	*
210512_s_at	VEGFA: vascular endothelial growth factor A	7422	867.92	57.23	1888.56	175.43	2.18	0.02003	*
212795_at	KIAA1033: KIAA1033	23325	230.69	12.97	503.08	54.54	2.18	0.032072	*
212856_at	GRAMD4: GRAM domain containing 4	23151	110.73	6.83	241.59	25.66	2.18	0.029551	*
218166_s_at	RSF1: remodeling and spacing factor 1	51773	127.74	12.42	278.1	17.83	2.18	0.003443	*
201862_s_at	LRRFIP1: leucine rich repeat (in FLII) interacting protein 1	9208	378.59	25.47	820.9	62.08	2.17	0.01027	*
211994_at	WNK1: WNK lysine deficient protein kinase 1	65125	238.76	24.32	519.12	34.59	2.17	0.003905	*
212331_at	RBL2: retinoblastoma-like 2 (p130)	5934	175.69	14.66	381.83	15.07	2.17	0.000608	*
201223_s_at	RAD23B: RAD23 homolog B (S. cerevisiae)	5887	452.74	36.84	976.64	94.02	2.16	0.019643	*
202800_at	SLC1A3: solute carrier family 1 (glial high affinity glutamate transporter), member 3	6507	101.31	8.94	219.17	8.19	2.16	0.00065	*
203630_s_at	COG5: component of oligomeric golgi complex 5	10466	321.53	24.95	694	74.99	2.16	0.028358	*
212160_at	XPOT: exportin, tRNA (nuclear export receptor for tRNAs)	11260	1323.11	82.75	2860.05	242.58	2.16	0.015977	*
218098_at	ARFGEF2: ADP-ribosylation factor guanine nucleotide-exchange factor 2 (brefeldin A-inhibited)	10564	445.85	37.38	965.2	79.04	2.16	0.010988	*
218326_s_at	LGR4: leucine-rich repeat-containing G protein-coupled receptor 4	55366	127.23	15.78	275.19	17.47	2.16	0.003387	*
218769_s_at	ANKRA2: ankyrin repeat, family A (RFXANK-like), 2	57763	144.48	9.62	309.94	24.24	2.15	0.011796	*
212517_at	ATRN: attractin	8455	132.14	13.1	283.38	29.16	2.14	0.021276	*
218962_s_at	TMEM168: transmembrane protein 168	64418	207.65	16.56	445.13	24.35	2.14	0.002155	*
202034_x_at	RB1CC1: RB1-inducible coiled-coil 1	9821	162.03	13.47	345.13	20.81	2.13	0.003213	*
201548_s_at	KDM5B: lysine (K)-specific demethylase 5B	10765	241.14	14.41	510.57	20.67	2.12	0.000771	*
202362_at	RAP1A: RAP1A, member of RAS oncogene family	5906	422.3	27.96	894.01	64.42	2.12	0.009031	*
205408_at	MLLT10: myeloid/lymphoid or mixed-lineage leukemia (trithorax homolog, Drosophila); translocated to, 10	8028	135.14	7.53	285.99	27.84	2.12	0.025776	*
219641_at	DET1: de-etiolated homolog 1 (Arabidopsis)	55070	126.21	9.78	267.12	25.62	2.12	0.020642	*
221770_at	RPE: ribulose-5-phosphate-3-epimerase	6120	346.9	24.46	734.65	79.45	2.12	0.030589	*
200921_s_at	BTG1: B-cell translocation gene 1, anti-proliferative	694	192.56	20.2	405.78	20.3	2.11	0.001739	*
202543_s_at	GMFB: glia maturation factor, beta	2764	293.73	19.25	621.12	23.14	2.11	0.000482	*
203218_at	MAPK9: mitogen-activated protein kinase 9	5601	170.74	22.39	360.29	35.48	2.11	0.01569	*
209187_at	DR1: down-regulator of transcription 1, TBP-binding (negative cofactor 2)	1810	206.31	21.07	435.1	17.63	2.11	0.001296	*
212364_at	MYO1B: myosin IB	4430	207.77	9.45	438.2	48.51	2.11	0.03735	*
212825_at	PAXIP1: PAX interacting (with transcription-activation domain) protein 1	22976	320.19	13.78	676.44	40.35	2.11	0.007272	*
218577_at	LRRC40: leucine rich repeat containing 40	55631	422.58	30.43	893.11	54.28	2.11	0.004067	*
221765_at	UGCG: UDP-glucose ceramide glucosyltransferase	7357	89.29	8.85	188.21	6.07	2.11	0.00134	*
221931_s_at	SEH1L: SEH1-like (S. cerevisiae)	81929	641.68	30.45	1351.87	137.87	2.11	0.030745	*
200962_at	RPL31: ribosomal protein L31	6160	82.86	10.95	173.6	7.74	2.1	0.003614	*
203627_at	IGF1R: insulin-like growth factor 1 receptor	3480	136.21	15.43	286.36	28.91	2.1	0.01877	*
213694_at	RSBN1: round spermatid basic protein 1	54665	274.67	12.17	577.8	62.63	2.1	0.035994	*
206852_at	EPHA7: EPH receptor A7	2045	79.68	5.67	166.43	8.28	2.09	0.001676	*
208883_at	UBR5: ubiquitin protein ligase E3 component n-recognin 5	51366	220.36	10.04	460.69	42.21	2.09	0.024372	*
212920_at	REST: RE1-silencing transcription factor	5978	169.1	17.44	352.93	35.08	2.09	0.019264	*
219532_at	ELOVL4: elongation of very long chain fatty acids (FEN1/Elo2, SUR4/Elo3, yeast)-like 4	6785	115.09	7.17	240.02	11.51	2.09	0.001709	*
203377_s_at	CDC40: cell division cycle 40 homolog (S. cerevisiae)	51362	160.5	9.69	334.44	32.49	2.08	0.025315	*
203690_at	TUBGCP3: tubulin, gamma complex associated protein 3	10426	315.29	21.32	655.73	43.08	2.08	0.006297	*
218478_s_at	ZCCHC8: zinc finger, CCHC domain containing 8	55596	224.53	22.35	466.94	30.54	2.08	0.004095	*
201943_s_at	CPD: carboxypeptidase D	1362	129.75	15.23	268.65	14.22	2.07	0.002677	*
204847_at	ZBTB11: zinc finger and BTB domain containing 11	27107	259.85	18.91	536.86	45.82	2.07	0.015445	*
212815_at	ASCC3: activating signal cointegrator 1 complex subunit 3	10973	398.23	25.9	824.79	50.08	2.07	0.004797	*
218498_s_at	ERO1L: ERO1-like (S. cerevisiae)	30001	133.11	12.61	275.67	12.11	2.07	0.00124	*
200056_s_at	C1D: C1D nuclear receptor corepressor	10438	503.16	21.09	1035.85	110.88	2.06	0.0367	*
212628_at	PKN2: protein kinase N2	5586	208.61	9.77	430.74	27.41	2.06	0.008571	*
203202_at	KRR1: KRR1, small subunit (SSU) processome component, homolog (yeast)	11103	354.39	30.51	723.76	42.72	2.04	0.003103	*
209935_at	ATP2C1: ATPase, Ca++ transporting, type 2C, member 1	27032	135.14	16.12	275.34	17.03	2.04	0.00397	*
218361_at	GOLPH3L: golgi phosphoprotein 3-like	55204	166.66	15.99	339.52	15.45	2.04	0.001483	*
203789_s_at	SEMA3C: sema domain, immunoglobulin domain (Ig), short basic domain, secreted, (semaphorin) 3C	10512	708.56	37.46	1442.74	179.77	2.04	0.049798	*
202798_at	SEC24B: SEC24 family, member B (S. cerevisiae)	10427	377.07	15.38	764.48	85.64	2.03	0.041791	*
218432_at	FBXO3: F-box protein 3	26273	135.96	11	276.51	13.34	2.03	0.001447	*
204753_s_at	HLF: hepatic leukemia factor	3131	165.33	13.81	333.45	27.2	2.02	0.012112	*
205429_s_at	MPP6: membrane protein, palmitoylated 6 (MAGUK p55 subfamily member 6)	51678	248.7	11.03	501.56	58.03	2.02	0.044549	*
207781_s_at	ZNF711: zinc finger protein 711	7552	181.01	9.86	366.25	32.51	2.02	0.021876	*
218568_at	AGK: acylglycerol kinase	55750	185.61	13.05	375.76	18.04	2.02	0.001546	*
219164_s_at	ATG2B: ATG2 autophagy related 2 homolog B (S. cerevisiae)	55102	130.46	7.63	263.97	15.06	2.02	0.004406	*
201769_at	CLINT1: clathrin interactor 1	9685	1002.66	149.87	2019.06	57.23	2.01	0.012423	*
209662_at	CETN3: centrin, EF-hand protein, 3	1070	191.45	10.76	385.38	10.13	2.01	0.000199	*
212408_at	TOR1AIP1: torsin A interacting protein 1	26092	278.13	21.94	559.68	46.18	2.01	0.013363	*
204466_s_at	SNCA: synuclein, alpha (non A4 component of amyloid precursor)	6622	206.88	14.69	413.19	32.1	2	0.012032	*
209717_at	EVI5: ecotropic viral integration site 5	7813	73.32	4.96	146.6	16.14	2	0.035845	*
209404_s_at	TMED7: transmembrane emp24 protein transport domain containing 7	51014	314.86	15.59	625.54	50.55	1.99	0.018281	*
210093_s_at	MAGOH: mago-nashi homolog, proliferation-associated (Drosophila)	4116	171.48	17.66	341.65	19.2	1.99	0.002921	*
212981_s_at	FAM115A: family with sequence similarity 115, member A	9747	113.91	9.6	226.54	15.48	1.99	0.006163	*
218344_s_at	RCOR3: REST corepressor 3	55758	131.1	7.11	261.53	8.93	1.99	0.000437	*
209921_at	SLC7A11: solute carrier family 7, (cationic amino acid transporter, y+ system) member 11	23657	809.88	78.88	1610.6	202.69	1.99	0.044211	*
208456_s_at	RRAS2: related RAS viral (r-ras) oncogene homolog 2	22800	180.26	16.05	357.53	20.46	1.98	0.00295	*
218906_x_at	KLC2: kinesin light chain 2	64837	140.57	10.05	278.51	20.08	1.98	0.009183	*
201549_x_at	KDM5B: lysine (K)-specific demethylase 5B	10765	318.48	18.35	628.04	28.7	1.97	0.001677	*
212264_s_at	WAPAL: wings apart-like homolog (Drosophila)	23063	160.51	10.77	316.79	19.05	1.97	0.004748	*
213092_x_at	DNAJC9: DnaJ (Hsp40) homolog, subfamily C, member 9	23234	220.24	17.78	434.73	25.57	1.97	0.003508	*
218085_at	CHMP5: chromatin modifying protein 5	51510	409.2	12.62	806.94	70.71	1.97	0.027071	*
218669_at	RAP2C: RAP2C, member of RAS oncogene family	57826	167.39	11.27	330.19	24.61	1.97	0.011144	*
206958_s_at	UPF3A: UPF3 regulator of nonsense transcripts homolog A (yeast)	65110	215.41	26.06	423.23	21.31	1.96	0.003966	*
212436_at	TRIM33: tripartite motif-containing 33	51592	150.72	8.03	295.36	25.33	1.96	0.021243	*
219270_at	CHAC1: ChaC, cation transport regulator homolog 1 (E. coli)	79094	111.9	9.49	219.69	8.22	1.96	0.001107	*
203603_s_at	ZEB2: zinc finger E-box binding homeobox 2	9839	162.5	14.38	316.37	18.29	1.95	0.003274	*
203608_at	ALDH5A1: aldehyde dehydrogenase 5 family, member A1	7915	199.77	14.2	389.61	33.24	1.95	0.017316	*
203987_at	FZD6: frizzled homolog 6 (Drosophila)	8323	227.02	8.29	441.84	24.58	1.95	0.00754	*
218395_at	ACTR6: ARP6 actin-related protein 6 homolog (yeast)	64431	230.97	13.27	450.19	21.26	1.95	0.002017	*
203237_s_at	NOTCH3: notch 3	4854	78.52	6.12	38.53	2.62	-2.04	0.012263	*
208711_s_at	CCND1: cyclin D1	595	1290.99	63.53	632.57	83.42	-2.04	0.004117	*
215145_s_at	CNTNAP2: contactin associated protein-like 2	26047	267.32	17.86	129.36	10.23	-2.07	0.005602	*
202595_s_at	LEPROTL1: leptin receptor overlapping transcript-like 1	23484	635.88	30.22	305.29	49.6	-2.08	0.008225	*
204415_at	IFI6: interferon, alpha-inducible protein 6	2537	130.09	11.54	62.65	9.82	-2.08	0.011892	*
209703_x_at	METTL7A: methyltransferase like 7A	25840	102.4	4.48	49.31	7.54	-2.08	0.007139	*
212154_at	SDC2: syndecan 2	6383	175.67	13.88	84.46	8.99	-2.08	0.008187	*
205932_s_at	MSX1: msh homeobox 1	4487	900.47	43.32	428.49	34.45	-2.1	0.001289	*
203045_at	NINJ1: ninjurin 1	4814	112.45	7.11	53.25	5.86	-2.11	0.0034	*
213565_s_at	SMAD6: SMAD family member 6	4091	93.23	6.89	44.26	6.46	-2.11	0.006661	*
221875_x_at	HLA-F: major histocompatibility complex, class I, F	3134	1977.89	54.92	933.95	27.23	-2.12	0.000508	*
214154_s_at	PKP2: plakophilin 2	5318	75.28	4.88	35.41	4.69	-2.13	0.004166	*
200808_s_at	ZYX: zyxin	7791	748.38	27.15	345.98	34.62	-2.16	0.001023	*
202447_at	DECR1: 2,4-dienoyl CoA reductase 1, mitochondrial	1666	377.48	42.8	174.56	39.48	-2.16	0.025501	*
200839_s_at	CTSB: cathepsin B	1508	660.73	24.38	304.66	45.01	-2.17	0.005593	*
215599_at	GUSBP3: glucuronidase, beta pseudogene 3	653188	119.31	9.88	54.79	8.32	-2.18	0.008091	*
206023_at	NMU: neuromedin U	10874	143.47	9.51	65.3	6.62	-2.2	0.003745	*
219539_at	GEMIN6: gem (nuclear organelle) associated protein 6	79833	378.57	43.55	170.69	30.37	-2.22	0.021452	*
202017_at	EPHX1: epoxide hydrolase 1, microsomal (xenobiotic)	2052	263.71	6.28	118.28	16.31	-2.23	0.006241	*
202154_x_at	TUBB3: tubulin, beta 3	10381	2434.19	90.94	1088.1	116.33	-2.25	0.001042	*
212128_s_at	DAG1: dystroglycan 1 (dystrophin-associated glycoprotein 1)	1605	232.79	14.61	103.62	10.81	-2.25	0.002804	*
214802_at	EXOC7: exocyst complex component 7	23265	69.92	8.22	31.14	3.53	-2.25	0.027696	*
207768_at	EGR4: early growth response 4	1961	83.81	6.49	36.78	8.32	-2.28	0.01274	*
210782_x_at	GRIN1: glutamate receptor, ionotropic, N-methyl D-aspartate 1	2902	96.4	4.5	42.26	8.16	-2.28	0.016393	*
218803_at	CHFR: checkpoint with forkhead and ring finger domains	55743	125.74	5.74	55.09	7.3	-2.28	0.001984	*
210636_at	PPARD: peroxisome proliferator-activated receptor delta	5467	87.55	6.78	38.23	6.57	-2.29	0.006434	*
204136_at	COL7A1: collagen, type VII, alpha 1	1294	118.25	14.91	51.35	9.44	-2.3	0.02611	*
213877_x_at	TCEB2: transcription elongation factor B (SIII), polypeptide 2 (18kDa, elongin B)	6923	141.47	12.63	61.42	7.36	-2.3	0.009942	*
213640_s_at	LOX: lysyl oxidase	4015	92.43	5.32	40.07	8.78	-2.31	0.011567	*
215942_s_at	GTSE1: G-2 and S-phase expressed 1	51512	468.45	24	199.22	39.73	-2.35	0.007881	*
218115_at	ASF1B: ASF1 anti-silencing function 1 homolog B (S. cerevisiae)	55723	584.33	36.51	249.1	67.28	-2.35	0.020811	*
203936_s_at	MMP9: matrix metallopeptidase 9 (gelatinase B, 92kDa gelatinase, 92kDa type IV collagenase)	4318	265.7	12.69	112.67	12.37	-2.36	0.000992	*
218182_s_at	CLDN1: claudin 1	9076	408.37	17.22	171.86	49.94	-2.38	0.031018	*
218687_s_at	MUC13: mucin 13, cell surface associated	56667	206.45	5.06	86.88	3.77	-2.38	8.1e-05	*
209686_at	S100B: S100 calcium binding protein B	6285	410.03	31.8	171.56	24.38	-2.39	0.00491	*
211528_x_at	HLA-G: major histocompatibility complex, class I, G	3135	1815.18	62.76	759.92	46.03	-2.39	0.000288	*
219090_at	SLC24A3: solute carrier family 24 (sodium/potassium/calcium exchanger), member 3	57419	270.22	35.91	113.03	41.55	-2.39	0.046966	*
209747_at	TGFB3: transforming growth factor, beta 3	7043	203.04	20.45	84.72	25.82	-2.4	0.024983	*
222379_at	KCNE4: potassium voltage-gated channel, Isk-related family, member 4	23704	150.09	14.2	62.41	10	-2.41	0.009569	*
203975_s_at	CHAF1A: chromatin assembly factor 1, subunit A (p150)	10036	389.49	14.25	160.64	31.51	-2.42	0.008817	*
203665_at	HMOX1: heme oxygenase (decycling) 1	3162	431.37	15.98	177.96	29.68	-2.42	0.004507	*
205818_at	DBC1: deleted in bladder cancer 1	1620	185.7	18.13	76.67	9.26	-2.42	0.012994	*
206782_s_at	DNAJC4: DnaJ (Hsp40) homolog, subfamily C, member 4	3338	137.97	5.6	56.92	6.33	-2.42	0.000708	*
213622_at	COL9A2: collagen, type IX, alpha 2	1298	495.54	26.48	203.56	30.93	-2.43	0.002189	*
201755_at	MCM5: minichromosome maintenance complex component 5	4174	614.8	16.06	251.96	30.04	-2.44	0.001627	*
204456_s_at	GAS1: growth arrest-specific 1	2619	562.77	25.51	228.69	45.34	-2.46	0.006584	*
206699_x_at	NPAS1: neuronal PAS domain protein 1	4861	126.05	5.15	51.3	8.83	-2.46	0.004148	*
209204_at	LMO4: LIM domain only 4	8543	107.6	6.58	43.68	5.15	-2.46	0.001958	*
218444_at	ALG12: asparagine-linked glycosylation 12, alpha-1,6-mannosyltransferase homolog (S. cerevisiae)	79087	105.28	7.24	42.81	7.03	-2.46	0.003472	*
212970_at	APBB2: amyloid beta (A4) precursor protein-binding, family B, member 2	323	389.55	22.32	157.04	30.78	-2.48	0.004865	*
217226_s_at	SFXN3: sideroflexin 3	81855	80.2	9.3	32.37	8.98	-2.48	0.020873	*
209294_x_at	TNFRSF10B: tumor necrosis factor receptor superfamily, member 10b	8795	314.67	32.43	126.56	13.82	-2.49	0.016693	*
211499_s_at	MAPK11: mitogen-activated protein kinase 11	5600	154.42	15.62	62	9.46	-2.49	0.011842	*
214477_at	MLLT1: myeloid/lymphoid or mixed-lineage leukemia (trithorax homolog, Drosophila); translocated to, 1	4298	48.02	2.64	19.29	3.28	-2.49	0.002849	*
204479_at	OSTF1: osteoclast stimulating factor 1	26578	138.18	15.56	55.34	6.87	-2.5	0.020168	*
206868_at	STARD8: StAR-related lipid transfer (START) domain containing 8	9754	139.97	9.23	56.06	9.36	-2.5	0.003091	*
209617_s_at	CTNND2: catenin (cadherin-associated protein), delta 2 (neural plakophilin-related arm-repeat protein)	1501	110.83	7.75	44.39	12.23	-2.5	0.014884	*
214545_s_at	PROSC: proline synthetase co-transcribed homolog (bacterial)	11212	247.55	17.03	98.05	11.93	-2.52	0.002992	*
206047_at	GNB3: guanine nucleotide binding protein (G protein), beta polypeptide 3	2784	161.76	13.17	63.9	7.54	-2.53	0.006292	*
209140_x_at	HLA-B: major histocompatibility complex, class I, B	3106	2077.56	53.83	822.45	66.36	-2.53	0.000163	*
208505_s_at	FUT2: fucosyltransferase 2 (secretor status included)	2524	145.55	7.38	56.98	8.42	-2.55	0.001484	*
212236_x_at	KRT17: keratin 17	3872	166.08	9.57	65.14	5.86	-2.55	0.001932	*
213250_at	CCDC85B: Coiled-coil domain containing 85B	11007	165.28	6.9	64.84	5.78	-2.55	0.000432	*
219093_at	PID1: phosphotyrosine interaction domain containing 1	55022	45.33	3.34	17.79	4.36	-2.55	0.008818	*
220965_s_at	RSPH6A: radial spoke head 6 homolog A (Chlamydomonas)	81492	89.42	8.11	35.08	5.95	-2.55	0.00725	*
222199_s_at	BIN3: bridging integrator 3	55909	354.73	49.62	138.4	27.09	-2.56	0.029736	*
201565_s_at	ID2: inhibitor of DNA binding 2, dominant negative helix-loop-helix protein	3398	2982.58	80.21	1158.38	311.44	-2.57	0.022252	*
204911_s_at	TRIM3: tripartite motif-containing 3	10612	203.27	29.77	78.73	16.72	-2.58	0.03281	*
206910_x_at	CFHR2: complement factor H-related 2	3080	76.15	7.1	29.35	6.69	-2.59	0.008734	*
211333_s_at	FASLG: Fas ligand (TNF superfamily, member 6)	356	103.33	4.01	39.85	5.77	-2.59	0.001389	*
211799_x_at	HLA-C: major histocompatibility complex, class I, C	3107	416.9	15.18	161.26	26.47	-2.59	0.002833	*
206986_at	FGF18: fibroblast growth factor 18	8817	58.97	3.45	22.71	4.84	-2.6	0.00506	*
209619_at	CD74: CD74 molecule, major histocompatibility complex, class II invariant chain	972	71.03	4.25	27.31	6.06	-2.6	0.005771	*
204452_s_at	FZD1: frizzled homolog 1 (Drosophila)	8321	336.84	18.56	129.29	28.04	-2.61	0.005518	*
213089_at	GUSBP1: glucuronidase, beta pseudogene 1	100272216	470.62	32.76	180.59	9.59	-2.61	0.008259	*
204942_s_at	ALDH3B2: aldehyde dehydrogenase 3 family, member B2	222	82.85	7.41	31.63	5.93	-2.62	0.006512	*
211709_s_at	CLEC11A: C-type lectin domain family 11, member A	6320	183.99	12.54	70.19	13.52	-2.62	0.003567	*
212667_at	SPARC: secreted protein, acidic, cysteine-rich (osteonectin)	6678	322.99	11.98	123.46	20.75	-2.62	0.00284	*
211901_s_at	PDE4A: phosphodiesterase 4A, cAMP-specific	5141	84.41	8.86	32.12	3.81	-2.63	0.015869	*
212299_at	NEK9: NIMA (never in mitosis gene a)- related kinase 9	91754	165.41	9.94	62.57	9.43	-2.64	0.001704	*
205547_s_at	TAGLN: transgelin	6876	84.36	9.06	31.82	4.67	-2.65	0.014269	*
209526_s_at	HDGFRP3: hepatoma-derived growth factor, related protein 3	50810	349.86	24.6	132.06	24.51	-2.65	0.003298	*
219977_at	AIPL1: aryl hydrocarbon receptor interacting protein-like 1	23746	193.86	8.42	73.08	8.1	-2.65	0.000497	*
201008_s_at	TXNIP: thioredoxin interacting protein	10628	112.67	13.14	42.15	4.74	-2.67	0.022712	*
211284_s_at	GRN: granulin	2896	611.63	14.1	228.21	25.3	-2.68	0.000745	*
216641_s_at	LAD1: ladinin 1	3898	124.15	11.03	46.36	7.19	-2.68	0.006522	*
211230_s_at	PIK3CD: phosphoinositide-3-kinase, catalytic, delta polypeptide	5293	133.04	8.24	49.53	5.26	-2.69	0.002066	*
206655_s_at	GP1BB /// SEPT5: glycoprotein Ib (platelet), beta polypeptide /// septin 5	2812 /// 5413	481.78	18.26	177.69	19.46	-2.71	0.000346	*
209191_at	TUBB6: tubulin, beta 6	84617	2399.91	73.39	882.81	200.85	-2.72	0.009938	*
203381_s_at	APOE: apolipoprotein E	348	424.24	15.2	155.18	32.2	-2.73	0.005737	*
221612_at	LRTM1: leucine-rich repeats and transmembrane domains 1	57408	103.64	7.93	38.03	8.59	-2.73	0.005047	*
219619_at	DIRAS2: DIRAS family, GTP-binding RAS-like 2	54769	46.6	4.96	17.02	4.24	-2.74	0.011181	*
200053_at	SPAG7: sperm associated antigen 7	9552	267.23	22.77	97.24	32.75	-2.75	0.01661	*
204897_at	PTGER4: prostaglandin E receptor 4 (subtype EP4)	5734	65.66	4.08	23.75	5.81	-2.76	0.005762	*
214076_at	GFOD2: glucose-fructose oxidoreductase domain containing 2	81577	157.28	14.54	56.92	7.62	-2.76	0.008603	*
209560_s_at	DLK1: delta-like 1 homolog (Drosophila)	8788	391.17	16.18	140.1	30.59	-2.79	0.005179	*
215990_s_at	BCL6: B-cell CLL/lymphoma 6	604	627.02	22.47	223.87	41.2	-2.8	0.002948	*
219202_at	RHBDF2: rhomboid 5 homolog 2 (Drosophila)	79651	79.83	6.15	28.53	5.91	-2.8	0.003874	*
202450_s_at	CTSK: cathepsin K	1513	257.82	9.33	91.54	18.89	-2.82	0.004666	*
202465_at	PCOLCE: procollagen C-endopeptidase enhancer	5118	458.73	36.36	162.77	18.24	-2.82	0.005693	*
209264_s_at	TSPAN4: tetraspanin 4	7106	871.06	37.7	308.93	23.27	-2.82	0.000619	*
214133_at	MUC6: mucin 6, oligomeric mucus/gel-forming	4588	89.27	7.48	31.61	3.57	-2.82	0.00704	*
217410_at	AGRN: agrin	375790	132.79	8.06	47.14	7.88	-2.82	0.001615	*
220326_s_at	ARHGEF40: Rho guanine nucleotide exchange factor (GEF) 40	55701	359.61	19.68	127.52	15.01	-2.82	0.00099	*
209610_s_at	SLC1A4: solute carrier family 1 (glutamate/neutral amino acid transporter), member 4	6509	719.08	25.14	252.78	60.01	-2.84	0.008053	*
221366_at	NKX6-1: NK6 homeobox 1	4825	186.64	10.58	65.83	19.75	-2.84	0.01186	*
208241_at	NRG1: neuregulin 1	3084	204.33	7.28	71.57	13.01	-2.85	0.00249	*
212551_at	CAP2: CAP, adenylate cyclase-associated protein, 2 (yeast)	10486	117.14	10.07	41.16	8.99	-2.85	0.005096	*
217074_at	SMOX: spermine oxidase	54498	97.23	3.68	33.86	4.61	-2.87	0.000544	*
205899_at	CCNA1: cyclin A1	8900	149.06	18.24	51.89	21.97	-2.87	0.028652	*
210780_at	ESR2: estrogen receptor 2 (ER beta)	2100	103.37	6.12	35.74	7.79	-2.89	0.002934	*
202226_s_at	CRK: v-crk sarcoma virus CT10 oncogene homolog (avian)	1398	237.36	14.26	81.82	18.53	-2.9	0.003316	*
209957_s_at	NPPA: natriuretic peptide A	4878	156.42	3.91	53.94	6.17	-2.9	0.000406	*
214247_s_at	DKK3: dickkopf homolog 3 (Xenopus laevis)	27122	68.82	3.62	23.72	4.65	-2.9	0.001974	*
214318_s_at	FRY: furry homolog (Drosophila)	10129	128.52	10.4	44.18	3.84	-2.91	0.008267	*
209496_at	RARRES2: retinoic acid receptor responder (tazarotene induced) 2	5919	70.35	7.13	23.92	4.73	-2.94	0.008297	*
201645_at	TNC: tenascin C	3371	302.83	14.91	103.11	42.24	-2.94	0.03076	*
219211_at	USP18: ubiquitin specific peptidase 18	11274	94.58	11.7	32.2	7.46	-2.94	0.015733	*
208437_at	CLCN1: chloride channel 1, skeletal muscle	1180	96	7.6	32.41	4.36	-2.96	0.004392	*
200799_at	HSPA1A: heat shock 70kDa protein 1A	3303	294.27	26.13	99.35	77.43	-2.96	0.032313	*
201666_at	TIMP1: TIMP metallopeptidase inhibitor 1	7076	3458.23	88.2	1159.97	259.44	-2.98	0.007247	*
207482_at	TP53TG5: TP53 target 5	27296	89.54	6.01	30.01	5.72	-2.98	0.002015	*
209266_s_at	SLC39A8: solute carrier family 39 (zinc transporter), member 8	64116	63.98	5.8	21.48	4.76	-2.98	0.005357	*
216255_s_at	GRM8: glutamate receptor, metabotropic 8	2918	60.22	3.57	20.12	9.62	-2.99	0.039942	*
209624_s_at	MCCC2: methylcrotonoyl-CoA carboxylase 2 (beta)	64087	46.75	4.08	15.48	2.46	-3.02	0.00543	*
219045_at	RHOF: ras homolog gene family, member F (in filopodia)	54509	117.03	5.17	38.57	7.85	-3.03	0.002076	*
213040_s_at	NPTXR: neuronal pentraxin receptor	23467	300.4	14.31	98.79	28.51	-3.04	0.008438	*
219160_s_at	PAPOLG: poly(A) polymerase gamma	64895	78.81	9.86	25.88	5.86	-3.05	0.015962	*
202949_s_at	FHL2: four and a half LIM domains 2	2274	107.47	5.21	35.15	8.43	-3.06	0.003697	*
214121_x_at	PDLIM7: PDZ and LIM domain 7 (enigma)	9260	271.76	25.12	87.59	12.84	-3.1	0.007469	*
204086_at	PRAME: preferentially expressed antigen in melanoma	23532	135.15	16.1	43.19	11.7	-3.13	0.012236	*
208258_s_at	GAS2L1: growth arrest-specific 2 like 1	10634	66.09	5.88	21.11	4.82	-3.13	0.004591	*
222155_s_at	GPR172A: G protein-coupled receptor 172A	79581	381.19	13.97	121.85	21.74	-3.13	0.001193	*
209791_at	PADI2: peptidyl arginine deiminase, type II	11240	259.8	11.01	82.04	16.97	-3.17	0.001809	*
210964_s_at	GYG2: glycogenin 2	8908	372.73	18.45	117.46	29.79	-3.17	0.003692	*
221447_s_at	GLT8D2: glycosyltransferase 8 domain containing 2	83468	98.36	4.99	30.8	5.69	-3.19	0.000941	*
201631_s_at	IER3: immediate early response 3	8870	281.1	17.31	87.75	12.39	-3.2	0.001276	*
219682_s_at	TBX3: T-box 3	6926	255.71	28.23	79.8	13.82	-3.2	0.012255	*
221019_s_at	COLEC12: collectin sub-family member 12	81035	44.96	4.3	14.06	3.39	-3.2	0.005664	*
216352_x_at	PCDHGA3: protocadherin gamma subfamily A, 3	56112	174.44	14.34	53.61	10.02	-3.25	0.003443	*
221013_s_at	APOL2: apolipoprotein L, 2	23780	111.03	20.16	33.74	10.86	-3.29	0.041729	*
202201_at	BLVRB: biliverdin reductase B (flavin reductase (NADPH))	645	287.63	21.11	87.19	7.5	-3.3	0.005856	*
216587_s_at	FZD8: frizzled homolog 8 (Drosophila)	8325	69.5	5.44	21.08	6.84	-3.3	0.005998	*
202520_s_at	MLH1: mutL homolog 1, colon cancer, nonpolyposis type 2 (E. coli)	4292	199.68	12.97	59.76	18.4	-3.34	0.004827	*
217006_x_at	FASN: fatty acid synthase	2194	105.46	6.32	31.54	2.56	-3.34	0.002926	*
219955_at	L1TD1: LINE-1 type transposase domain containing 1	54596	94.53	9.16	28.28	7.06	-3.34	0.005565	*
201005_at	CD9: CD9 molecule	928	67.94	4.56	20.29	2.56	-3.35	0.002296	*
209122_at	PLIN2: perilipin 2	123	89.58	6.41	26.74	6.09	-3.35	0.002089	*
202652_at	APBB1: amyloid beta (A4) precursor protein-binding, family B, member 1 (Fe65)	322	159.45	5.27	47.44	14.28	-3.36	0.008987	*
201750_s_at	ECE1: endothelin converting enzyme 1	1889	82.9	6.92	24.61	7.21	-3.37	0.004331	*
217415_at	POLR2A: polymerase (RNA) II (DNA directed) polypeptide A, 220kDa	5430	72.57	8.29	21.51	5.26	-3.37	0.010157	*
209781_s_at	KHDRBS3: KH domain containing, RNA binding, signal transduction associated 3	10656	54.81	3.02	16.12	3.12	-3.4	0.000882	*
201167_x_at	ARHGDIA: Rho GDP dissociation inhibitor (GDI) alpha	396	763.04	39.26	223.67	39.69	-3.41	0.000642	*
202803_s_at	ITGB2: integrin, beta 2 (complement component 3 receptor 3 and 4 subunit)	3689	71.49	5.34	20.92	7.69	-3.42	0.007868	*
209885_at	RHOD: ras homolog gene family, member D	29984	43.38	5.7	12.61	2.64	-3.44	0.018839	*
202555_s_at	MYLK: myosin light chain kinase	4638	176.8	13.42	51.24	7.85	-3.45	0.003024	*
207150_at	SLC18A3: solute carrier family 18 (vesicular acetylcholine), member 3	6572	159.84	10.19	46.33	8.15	-3.45	0.001186	*
213122_at	TSPYL5: TSPY-like 5	85453	322.13	17.94	91.19	26.97	-3.53	0.003414	*
207740_s_at	NUP62: nucleoporin 62kDa	23636	338.59	22.03	95.77	27	-3.54	0.002579	*
208608_s_at	SNTB1: syntrophin, beta 1 (dystrophin-associated protein A1, 59kDa, basic component 1)	6641	186.64	12.8	52.75	15.42	-3.54	0.002937	*
203421_at	TP53I11: tumor protein p53 inducible protein 11	9537	153.07	8.43	43.14	8.92	-3.55	0.000872	*
210029_at	IDO1: indoleamine 2,3-dioxygenase 1	3620	136.89	7.85	38.58	7.69	-3.55	0.000865	*
211604_x_at	HAP1: huntingtin-associated protein 1	9001	98.29	8.58	27.52	8.78	-3.57	0.004498	*
205529_s_at	RUNX1T1: runt-related transcription factor 1; translocated to, 1 (cyclin D-related)	862	77.3	5.44	21.61	5.88	-3.58	0.002295	*
206437_at	S1PR4: sphingosine-1-phosphate receptor 4	8698	70.72	10.08	19.76	8.72	-3.58	0.019463	*
205290_s_at	BMP2: bone morphogenetic protein 2	650	499.34	34.15	138.17	30.78	-3.61	0.001482	*
211767_at	GINS4: GINS complex subunit 4 (Sld5 homolog)	84296	202.59	20.36	56.13	20.95	-3.61	0.007437	*
218207_s_at	STMN3: stathmin-like 3	50861	92.46	5.83	25.52	3.45	-3.62	0.001555	*
212664_at	TUBB4: tubulin, beta 4	10382	371.01	38.04	102.28	19.21	-3.63	0.008402	*
206632_s_at	APOBEC3B: apolipoprotein B mRNA editing enzyme, catalytic polypeptide-like 3B	9582	83.36	3.47	22.92	6.48	-3.64	0.003498	*
208600_s_at	GPR39: G protein-coupled receptor 39	2863	34.11	3.97	9.38	3.33	-3.64	0.009506	*
206903_at	EXOG: endo/exonuclease (5'-3'), endonuclease G-like	9941	51.4	4.29	14.07	4.9	-3.65	0.004831	*
210517_s_at	AKAP12: A kinase (PRKA) anchor protein 12	9590	413.54	15.84	112.55	53.58	-3.67	0.022874	*
217897_at	FXYD6: FXYD domain containing ion transport regulator 6	53826	128.17	7.67	34.88	15.39	-3.67	0.012986	*
213520_at	RECQL4: RecQ protein-like 4	9401	240.7	24.03	64.99	20.57	-3.7	0.005509	*
213943_at	TWIST1: twist homolog 1 (Drosophila)	7291	2054.02	60.03	551.73	110.98	-3.72	0.001126	*
205551_at	SV2B: synaptic vesicle glycoprotein 2B	9899	435.67	22.67	116.79	12.25	-3.73	0.001004	*
202897_at	SIRPA: signal-regulatory protein alpha	140885	284.89	23.6	76.12	17.75	-3.74	0.002779	*
209216_at	WDR45: WD repeat domain 45	11152	133.44	14.51	35.55	11.25	-3.75	0.007055	*
207788_s_at	SORBS3: sorbin and SH3 domain containing 3	10174	335.28	16.1	89.09	14.74	-3.76	0.000367	*
203349_s_at	ETV5: ets variant 5	2119	151.96	7.25	40.08	13.92	-3.79	0.005622	*
213139_at	SNAI2: snail homolog 2 (Drosophila)	6591	235.06	18.18	61.98	9.45	-3.79	0.00345	*
218309_at	CAMK2N1: calcium/calmodulin-dependent protein kinase II inhibitor 1	55450	255.15	12.99	66.99	12.96	-3.81	0.000509	*
204870_s_at	PCSK2: proprotein convertase subtilisin/kexin type 2	5126	311.1	14.71	81.44	42.88	-3.82	0.023491	*
217032_at	FOXD4 /// FOXD4L1: forkhead box D4 /// forkhead box D4-like 1	200350 /// 2298	52.43	6.39	13.53	3.18	-3.88	0.012853	*
202241_at	TRIB1: tribbles homolog 1 (Drosophila)	10221	751.7	57.9	188.89	42.91	-3.98	0.002013	*
220536_at	VRTN: vertebrae development homolog (pig)	55237	84.01	9.24	21.07	11.08	-3.99	0.012917	*
201508_at	IGFBP4: insulin-like growth factor binding protein 4	3487	905.8	46.28	226.21	69.74	-4	0.002229	*
213293_s_at	TRIM22: tripartite motif-containing 22	10346	36.45	3.18	9.06	3.04	-4.02	0.003413	*
209008_x_at	KRT8: keratin 8	3856	209.27	6.25	51.99	9.87	-4.03	0.000468	*
206997_s_at	HS6ST1: heparan sulfate 6-O-sulfotransferase 1	9394	176.48	21.62	43.08	9.77	-4.1	0.013534	*
215649_s_at	MVK: mevalonate kinase	4598	109.69	6.87	26.71	11.24	-4.11	0.005972	*
216120_s_at	ATP2B2: ATPase, Ca++ transporting, plasma membrane 2	491	76.1	8.35	18.52	4.76	-4.11	0.007903	*
207811_at	KRT12: keratin 12	3859	580.44	31.29	137.82	42.76	-4.21	0.001631	*
213869_x_at	THY1: Thy-1 cell surface antigen	7070	137.77	9.11	32.09	12.18	-4.29	0.002978	*
215686_x_at	TFAP2B: transcription factor AP-2 beta (activating enhancer binding protein 2 beta)	7021	580.49	35.05	133.51	28.42	-4.35	0.000716	*
219697_at	HS3ST2: heparan sulfate (glucosamine) 3-O-sulfotransferase 2	9956	214.97	8.02	49.19	20.18	-4.37	0.007413	*
216971_s_at	PLEC: plectin	5339	589.37	31.54	133.32	17.77	-4.42	0.000841	*
206190_at	GPR17: G protein-coupled receptor 17	2840	49.79	3.87	11.24	3.62	-4.43	0.001931	*
207238_s_at	PTPRC: protein tyrosine phosphatase, receptor type, C	5788	273.32	20.14	61.27	19	-4.46	0.001583	*
202855_s_at	SLC16A3: solute carrier family 16, member 3 (monocarboxylic acid transporter 4)	9123	194.11	12.42	43.36	25.67	-4.48	0.014531	*
209156_s_at	COL6A2: collagen, type VI, alpha 2	1292	106.45	8.74	23.6	7.09	-4.51	0.002131	*
206179_s_at	TPPP: tubulin polymerization promoting protein	11076	48.26	5.5	10.36	4.3	-4.66	0.006556	*
218600_at	LIMD2: LIM domain containing 2	80774	279.78	22.39	59.6	12.45	-4.69	0.002812	*
221755_at	EHBP1L1: EH domain binding protein 1-like 1	254102	42.14	2.12	8.82	4.08	-4.78	0.005366	*
202409_at	IGF2 /// INS-IGF2: insulin-like growth factor 2 (somatomedin A) /// INS-IGF2 readthrough transcript	3481 /// 723961	293.57	15.51	60.46	11.01	-4.86	0.000455	*
217867_x_at	BACE2: beta-site APP-cleaving enzyme 2	25825	358.35	12.91	73.02	20.9	-4.91	0.000824	*
201105_at	LGALS1: lectin, galactoside-binding, soluble, 1	3956	704.17	20.2	139.15	17.75	-5.06	3.4e-05	*
203065_s_at	CAV1: caveolin 1, caveolae protein, 22kDa	857	2530.51	145.86	498.95	185.6	-5.07	0.001273	*
208602_x_at	CD6: CD6 molecule	923	34.19	2.22	6.63	3.28	-5.16	0.003589	*
209372_x_at	TUBB2A /// TUBB2B: tubulin, beta 2A /// tubulin, beta 2B	347733 /// 7280	569.74	15.86	109.76	29.75	-5.19	0.00078	*
209488_s_at	RBPMS: RNA binding protein with multiple splicing	11030	135.53	15.97	25.03	12.32	-5.41	0.006468	*
217303_s_at	ADRB3: adrenergic, beta-3-, receptor	155	529.66	18.82	97.19	18.95	-5.45	8.5e-05	*
207113_s_at	TNF: tumor necrosis factor	7124	66.44	4.09	12.17	6.09	-5.46	0.002954	*
213524_s_at	G0S2: G0/G1switch 2	50486	288.84	10.86	52.8	7.2	-5.47	0.000146	*
210115_at	RPL39L: ribosomal protein L39-like	116832	236.28	21.37	41.6	23.23	-5.68	0.00359	*
206291_at	NTS: neurotensin	4922	509.9	60.24	88.96	41.87	-5.73	0.006438	*
221385_s_at	FFAR3: free fatty acid receptor 3	2865	56.5	8.71	9.82	5.51	-5.75	0.01549	*
206025_s_at	TNFAIP6: tumor necrosis factor, alpha-induced protein 6	7130	288.8	19.42	49.39	21.06	-5.85	0.001154	*
213042_s_at	ATP2A3: ATPase, Ca++ transporting, ubiquitous	489	40.33	1.91	6.85	3.07	-5.89	0.001701	*
206315_at	CRLF1: cytokine receptor-like factor 1	9244	226.39	9.72	38.34	7.1	-5.9	0.000174	*
214630_at	CYP11B2: cytochrome P450, family 11, subfamily B, polypeptide 2	1585	105.6	12.25	17.15	8.29	-6.16	0.005884	*
218162_at	OLFML3: olfactomedin-like 3	56944	1460.32	79.53	233.01	102.76	-6.27	0.000935	*
211273_s_at	TBX1: T-box 1	6899	92.29	8.48	14.45	4.72	-6.39	0.003461	*
211776_s_at	EPB41L3: erythrocyte membrane protein band 4.1-like 3	23136	103.13	6.55	15.83	11.61	-6.51	0.006165	*
200621_at	CSRP1: cysteine and glycine-rich protein 1	1465	1025.73	33	154.5	44.69	-6.64	0.000166	*
209101_at	CTGF: connective tissue growth factor	1490	49.83	11.58	7.29	3.93	-6.84	0.049758	*
201280_s_at	DAB2: disabled homolog 2, mitogen-responsive phosphoprotein (Drosophila)	1601	106.93	6.41	15.27	6.71	-7	0.000595	*
205721_at	GFRA2: GDNF family receptor alpha 2	2675	353.92	13.88	49.94	28.21	-7.09	0.002644	*
221667_s_at	HSPB8: heat shock 22kDa protein 8	26353	389.55	31.04	52.74	30.1	-7.39	0.00147	*
211719_x_at	FN1: fibronectin 1	2335	1440.22	50.19	180.16	152.9	-7.99	0.008884	*
216230_x_at	SMPD1: sphingomyelin phosphodiesterase 1, acid lysosomal	6609	521.52	30.01	63.79	14.48	-8.18	0.001023	*
201852_x_at	COL3A1: collagen, type III, alpha 1	1281	832.48	36.91	99.86	44.97	-8.34	0.000284	*
214898_x_at	MUC3B: mucin 3B, cell surface associated	57876	97.34	13.55	11.01	4.63	-8.84	0.015732	*
208791_at	CLU: clusterin	1191	198.85	7.47	21.83	10.78	-9.11	0.000347	*
205081_at	CRIP1: cysteine-rich protein 1 (intestinal)	1396	928.61	79.39	97.36	39.39	-9.54	0.002831	*
220136_s_at	CRYBA2: crystallin, beta A2	1412	117.35	8.72	11.66	5.16	-10.06	0.001323	*
213479_at	NPTX2: neuronal pentraxin II	4885	297.51	11.33	27.07	12.32	-10.99	9e-05	*
207192_at	DNASE1L2: deoxyribonuclease I-like 2	1775	71.57	3.9	5.27	4.37	-13.58	0.000372	*
204163_at	EMILIN1: elastin microfibril interfacer 1	11117	156.93	14.17	11.09	6.15	-14.15	0.003681	*
