# Supplementary material for: Transcriptome Analysis of a Rotenone Model of Parkinsonism Reveals Complex I-Tied and -Untied Toxicity Mechanisms Common to Neurodegenerative Diseases
Source: PLoS One. 2012 Sep 7;7(9):e44700. doi: 10.1371/journal.pone.0044700 (PMC3436760; doi:10.1371/journal.pone.0044700)
Supplement: Table S6 — List of primer sets used for quantitative-real time polymerase chain reaction (qRT-PCR) analysis. Format: xls Size: 12KB; This file can be viewed with: Microsoft Excel. (XLSX) [file pone.0044700.s009.xlsx]

## Sheet: Table S6-Primers
TableS6. List of primer sets used for quantitative-real time polymerase chain reaction (qRT-PCR) analysis
Accession #	Gene Symbol	Gene Name	Sense primer	Antisense primer	Length
NM_002838.3	PTPRC	protein tyrosine phosphatase, receptor type, C	CATTCACTGCAGGGATGGATCTCA	AACCATGCCTGGCCTAGCTTTG	139
NM_005345.5	HSPA1A	heat shock 70kDa protein 1A	CTTGGCCGAGAAGGACGAGTTTG	ACCCTGGTACAGTCCGCTGATGA	85
NM_001146055.1	SNCA	synuclein, alpha (non A4 component of amyloid precursor)	TTGCAGCAGCCACTGGCTTTG	GGATCCACAGGCATATCTTCCAGAA	97
NM_000875.3	IGF1R	Insulin-like growth factor 1 receptor	TTCTTCTATGTCCAGGCCAAAACAG	AGCGCTGAAGTACTCCGGGTTCAC	189
NM_003010.2	MAP2K4	mitogen-activated protein kinase kinase 4	TTGTGCCTTACGAAGGATGAA	GACCTCAACGGCACGTTCCTTCCTT	96
NM_001289.4	CLIC2	chloride intracellular channel 2	TCTTGGATGGGGACCAGCTAACAC	GGCATTGTGGAGATAACGCCAGA	140
NM_001042422.1	SLC16A3	solute carrier family 16 (monocarboxylic acid transporters), member 3	CATTGGCCTGGTGCTGCTGA	CGTACATGTAGACGTGGGTCGCA	95
NM_005576.2	LOXL1	lysyl oxidase-like 1	ACCAACAACGTGGTGAGATGCAAC	GGAAGGGGAGAGATTGGCCATCT	118
NM_003944.2	SELENBP1	selenium binding protein 1	CAGCCTGGATGGGAAGCGCC	CTGCAGCATCACAGAGCCTTC	103
NM_000041.2	APOE	apolipoprotein E	ACTGGCACTGGGTCGCTTT	GTTGTTCCTCCAGTTCCGATT	164
NM_001195053.1	DDIT3	DNA-damage-inducible transcript 3	GAGGACCTGCAAGAGGTCCTGTCTT	CAAGCCAGAGAAGCAGGGTCAAG	119
NM_003898.3	SYNJ2	synaptojanin 2	GCCAACCTTGAGAAGGACAGGAA	TTTGGGAACAGGAGGGACTCGA	145
NM_005531.2	IFI16	interferon, gamma-inducible protein 16	GTGGTGGTGCATGGACGACTGA	TCAACTCCCCGGTATTCCCACTT	105
NM_001025366.2	VEGFA	vascular endothelial growth factor	GCCTTGCTCAGAGCGGAGAAAG	TCACCGCCTCGGCTTGTCA	145
NM_001495.4	GFRA2	GDNF family receptor alpha 2	ATGTGCTTCACAGAGCTCACGACAA	CCTACAAGGCCAGTTTCAGCATCA	139
NM_212482.1	FN1	fibronectin 1	GCACTACTGGCCAGTCCTACAACCA	CGGGAATCTTCTCTGTCAGCCTGTA	124
NM_004048.2	b2MG	beta-2 Microglobulin	CATGTGACTTTGTCACAGCCCAAGA	CAATCCAAATGCGGCATCTTCA	90
